# Supplementary material for: Cellular Target Deconvolution of Small Molecules Using a Selection-Based Genetic Screening Platform
Source: ACS Cent Sci. 2022 Sep 22;8(10):1424–34. doi: 10.1021/acscentsci.2c00609 (PMC9615120; doi:10.1021/acscentsci.2c00609)
Supplement: Supplementary file 1 — oc2c00609_si_001.xlsx [file oc2c00609_si_001.xlsx]

## Sheet: BDW568_Raw_Counts
sgRNA	Gene	Ctl-1	Ctl-2	Ctl-3	BDW-1	BDW-2	BDW-3
HGLibA_48238	TAF4B	130	347	65	3275	7835	852
HGLibA_50063	TMEM173	18	80	7	3067	5257	663
HGLibA_47437	STIL	71	114	25	1544	3803	457
HGLibB_19298	GLRX5	106	42	20	1505	3039	301
HGLibA_43234	SEC24C	6	5	0	1396	2507	222
HGLibB_19012	GHITM	64	98	18	1291	2359	231
HGLibB_44290	SLC10A5	114	169	43	1231	3351	353
HGLibB_17065	FBXO39	28	5	8	1050	2542	307
HGLibA_45842	SMUG1	3	34	5	1023	1938	202
HGLibA_20099	GPR85	6	39	2	1013	1760	187
HGLibB_01867	ANAPC11	23	178	10	857	2547	292
HGLibA_65305	NonTargetingControlGuideForHuman_0922	70	32	12	706	1730	212
HGLibA_55966	ZNF426	9	21	4	613	1164	146
HGLibA_09217	CES1	3	3	0	588	1194	119
HGLibB_50004	TMEM173	4	22	0	536	1023	108
HGLibA_10356	CNP	47	58	10	526	1108	151
HGLibB_09209	CES1	2	1	1	518	681	86
HGLibB_34639	OSGEPL1	14	38	3	495	952	117
HGLibA_06878	CACNA1B	1	29	3	458	790	114
HGLibA_12225	CYSLTR1	19	139	16	420	483	81
HGLibA_09933	CLEC14A	3	1	0	419	367	50
HGLibA_47451	STK10	5	18	1	417	875	92
HGLibB_02781	ARHGAP5	14	167	39	399	481	60
HGLibA_11150	CRIP1	2	5	0	390	254	44
HGLibA_01055	ADRB1	1	24	1	385	813	111
HGLibB_43182	SEC24C	2	2	0	379	896	91
HGLibB_52965	UNC79	2	13	5	369	564	62
HGLibB_27596	LURAP1L	8	138	10	368	715	95
HGLibB_17848	FOXG1	6	27	1	327	869	86
HGLibA_50062	TMEM173	1	8	1	327	518	76
HGLibA_57045	ZSWIM4	3	7	0	313	750	86
HGLibB_04995	BUD13	2	3	3	302	766	92
HGLibA_23585	IRF3	7	5	4	276	508	73
HGLibA_54819	ZBTB12	3	8	2	271	522	60
HGLibA_50064	TMEM173	0	13	3	266	595	76
HGLibA_37611	POLR3B	3	2	1	261	511	61
HGLibB_07790	CCDC51	37	43	15	254	484	50
HGLibA_08817	CDKL5	4	33	1	208	461	46
HGLibB_45527	SMAD5	36	124	13	207	186	32
HGLibB_06111	C2orf27A	1	0	0	196	187	37
HGLibB_53598	VIPAS39	2	10	1	186	330	18
HGLibA_40417	RB1CC1	36	69	14	181	172	24
HGLibB_43181	SEC24C	0	0	0	179	206	32
HGLibB_51267	TRAPPC6A	0	0	0	168	185	20
HGLibB_34207	OR5AU1	16	13	1	166	268	24
HGLibB_54661	YTHDC2	8	8	2	158	325	26
HGLibB_22204	HSF5	0	1	0	149	273	52
HGLibA_33587	OR12D2	0	14	0	148	144	12
HGLibA_40736	RDH12	5	5	8	144	309	27
HGLibA_27902	MAGEA12	3	2	2	138	217	30
HGLibA_01774	AMER2	1	90	7	136	195	16
HGLibA_42606	S1PR5	2	0	0	134	206	33
HGLibB_50002	TMEM173	0	15	0	133	318	12
HGLibA_53854	VSNL1	6	10	2	132	150	21
HGLibA_10129	CLRN3	1	0	0	132	97	12
HGLibA_56582	ZNF703	7	54	2	131	259	20
HGLibA_21810	HNRNPCL1	5	5	0	130	147	21
HGLibA_03739	ATP6V1C1	5	1	1	127	291	30
HGLibB_01187	AGGF1	4	0	1	122	224	24
HGLibB_47363	STEAP1	1	0	0	122	107	21
HGLibA_62259	hsa-mir-5685	3	0	5	117	206	30
HGLibA_63955	hsa-mir-7705	2	0	0	113	189	17
HGLibB_51201	TRAF6	7	0	3	112	220	28
HGLibB_26417	LHX3	3	0	0	112	61	12
HGLibB_05082	C10orf67	0	4	1	112	110	10
HGLibA_65081	NonTargetingControlGuideForHuman_0698	11	23	0	109	191	15
HGLibB_16110	FAM135A	3	0	0	108	148	21
HGLibB_15383	ERAP1	4	1	1	106	158	18
HGLibB_38672	PRPF38A	2	1	4	105	247	14
HGLibA_02287	AP1G2	0	0	0	104	292	35
HGLibA_02704	ARHGAP11B	9	0	0	103	87	6
HGLibB_48068	TAAR2	3	8	0	98	265	39
HGLibA_19103	GINS1	2	0	2	96	274	31
HGLibB_17540	FKBP1A	0	0	1	96	95	18
HGLibB_09210	CES1	0	1	0	95	128	16
HGLibA_34822	OXGR1	5	13	1	94	188	19
HGLibA_43152	SDK1	3	8	1	94	271	20
HGLibA_35516	PCDHGA1	43	32	16	88	31	8
HGLibB_25511	KRT78	16	25	2	85	184	19
HGLibA_08987	CEL	4	9	3	85	121	20
HGLibA_16143	FAM13B	3	2	0	84	141	16
HGLibA_02165	ANKZF1	2	0	1	78	128	10
HGLibA_55924	ZNF404	0	12	2	78	162	22
HGLibA_33951	OR4C16	10	19	0	76	229	28
HGLibA_30790	MYLK3	3	0	0	76	59	9
HGLibA_28325	2022-03-02	10	18	0	75	0	0
HGLibB_52219	TUBB4A	6	3	0	74	135	14
HGLibB_56928	ZSCAN2	3	0	0	74	67	8
HGLibB_45359	SLC9A3R2	1	0	2	73	345	32
HGLibA_61135	hsa-mir-4760	9	0	0	73	63	12
HGLibA_13467	DNAH1	4	0	1	73	0	4
HGLibB_55785	ZNF347	3	0	3	72	141	18
HGLibB_26747	LOC100130451	0	87	7	72	83	22
HGLibB_44394	SLC16A6	38	38	4	71	121	10
HGLibB_50390	TMEM56	19	49	5	71	161	13
HGLibA_10843	COX6A1	1	0	2	71	216	17
HGLibA_15351	EPO	3	0	0	71	170	16
HGLibB_17606	FLJ44313	0	0	0	71	178	17
HGLibB_51131	TPSAB1	2	6	1	70	165	17
HGLibB_34546	ORAI2	8	12	0	69	75	5
HGLibA_56568	ZNF7	9	13	3	69	228	32
HGLibA_11632	CTIF	0	1	0	68	45	5
HGLibA_43364	SEMA6A	0	15	0	68	231	32
HGLibB_35961	PEAR1	0	16	1	67	110	10
HGLibB_40033	RAD51AP2	0	0	0	67	91	9
HGLibA_54612	XXYLT1	7	0	4	66	159	11
HGLibA_61463	hsa-mir-502	3	0	0	65	70	14
HGLibB_43183	SEC24C	6	0	0	64	133	20
HGLibB_35213	PARVB	16	15	3	63	48	10
HGLibA_36646	PIK3IP1	3	1	9	63	94	7
HGLibB_21254	HIBADH	3	0	0	63	166	29
HGLibB_27850	MAGEA1	3	15	0	63	256	19
HGLibB_44662	SLC25A34	0	8	2	62	43	3
HGLibB_08725	CDK12	0	1	0	62	120	12
HGLibA_35729	PDCD2L	0	0	6	62	115	7
HGLibB_47597	STX6	3	0	0	61	98	11
HGLibB_42793	SCAMP4	1	0	0	61	67	6
HGLibB_56650	ZNF774	0	0	0	61	79	10
HGLibA_09218	CES1	5	0	0	59	91	8
HGLibB_10067	CLN3	0	9	1	59	241	25
HGLibB_40584	RBP3	12	0	1	58	23	5
HGLibB_34226	OR5C1	12	0	0	57	105	6
HGLibA_18513	GALE	6	11	3	57	70	5
HGLibA_48632	TBR1	0	0	2	57	206	17
HGLibB_44449	SLC19A2	0	0	0	57	130	29
HGLibB_49293	THEMIS2	4	33	2	56	13	11
HGLibB_03761	ATP6V1G3	8	7	1	56	123	10
HGLibB_22473	ICAM4	6	6	2	56	13	7
HGLibA_62234	hsa-mir-5680	3	0	2	56	126	14
HGLibB_36012	PER3	0	7	0	56	55	5
HGLibB_19707	GPATCH1	0	0	4	56	217	15
HGLibB_08455	CD83	4	0	1	55	255	18
HGLibA_05866	C1orf52	0	0	7	55	125	28
HGLibB_48221	TAL1	38	7	15	54	187	9
HGLibB_21829	HNRPLL	10	44	7	53	101	11
HGLibA_53217	USP17L11	62	28	8	53	105	4
HGLibA_59186	hsa-mir-365a	2	0	2	53	66	12
HGLibA_15527	ERP29	2	11	2	53	47	5
HGLibA_64281	hsa-mir-922	5	0	5	53	41	2
HGLibA_47574	STRADA	2	0	1	52	127	7
HGLibB_54208	WFDC8	3	0	0	52	107	12
HGLibA_53670	VIPR2	0	7	0	52	22	6
HGLibA_58828	hsa-mir-3183	9	0	1	51	36	7
HGLibA_24462	KCTD6	10	0	0	51	15	7
HGLibA_24322	KCNK3	5	1	0	51	35	1
HGLibB_30657	MYF6	0	0	0	51	74	6
HGLibA_08264	CD1A	6	0	0	50	79	8
HGLibB_53722	VPS39	5	20	5	50	0	8
HGLibA_19735	GPATCH1	0	0	2	50	66	7
HGLibB_09915	CLEC11A	0	0	0	50	44	14
HGLibB_42276	RSPH10B2	4	0	0	49	25	3
HGLibB_51799	TSHZ2	5	19	1	49	38	2
HGLibB_22696	IFNL4	2	3	0	49	74	3
HGLibB_44714	SLC25A52	0	0	4	49	132	16
HGLibA_36714	PIP5K1A	0	0	0	49	122	16
HGLibA_41025	RGPD1	0	0	0	49	62	5
HGLibA_63652	hsa-mir-6867	15	0	2	48	11	1
HGLibA_03804	ATPBD4	12	7	1	48	77	2
HGLibA_48361	TAS1R3	3	33	0	48	89	17
HGLibB_46262	SP9	4	5	5	48	18	7
HGLibB_12775	DEF8	0	7	5	48	29	5
HGLibB_02651	ARF4	0	8	0	48	80	11
HGLibA_17075	FBXO33	0	0	0	48	39	4
HGLibA_64511	NonTargetingControlGuideForHuman_0128	13	6	3	47	170	18
HGLibA_56295	ZNF577	3	28	1	47	79	7
HGLibA_45299	SLC6A13	0	44	5	47	29	5
HGLibA_57351	hsa-mir-124-2	0	0	4	47	73	5
HGLibA_28449	MAX	6	1	0	46	76	0
HGLibB_21335	HIST1H1C	5	0	3	46	62	11
HGLibA_50671	TMTC1	1	17	0	46	132	12
HGLibB_27052	LPHN3	1	0	0	46	41	8
HGLibB_44983	SLC36A3	8	44	9	45	0	5
HGLibA_61688	hsa-mir-5192	2	3	3	45	53	14
HGLibB_42153	RPUSD1	0	14	0	45	96	14
HGLibA_22203	HSD17B8	0	3	0	45	66	13
HGLibB_55321	ZMPSTE24	0	0	0	45	58	0
HGLibA_05096	C10orf82	16	15	6	44	217	18
HGLibA_02653	ARF4	5	10	2	44	85	8
HGLibB_01882	ANAPC4	1	0	1	44	33	6
HGLibA_37662	POMK	0	8	0	44	45	6
HGLibB_33912	OR4C45	0	21	0	44	80	13
HGLibB_41951	RPL9	0	9	0	44	59	5
HGLibB_40327	RASSF2	14	0	4	43	15	1
HGLibB_14135	DUSP2	9	0	3	43	59	8
HGLibA_60948	hsa-mir-4712	6	5	0	43	34	7
HGLibA_44157	SIGLECL1	19	14	2	43	101	5
HGLibA_31629	NEIL1	0	0	0	43	70	4
HGLibB_00046	AAGAB	0	0	0	43	50	4
HGLibB_31670	NEU2	19	12	2	42	90	5
HGLibB_11711	CTSL2	5	15	2	42	117	7
HGLibA_24753	KIAA1430	2	0	0	42	0	0
HGLibB_04420	BEST2	3	10	0	42	118	3
HGLibB_56640	ZNF771	0	4	0	42	66	3
HGLibB_07497	CCBP2	0	6	0	42	172	15
HGLibB_27783	MAB21L2	0	0	6	42	8	3
HGLibB_47347	STAU1	6	1	6	41	54	7
HGLibA_40483	RBM12B	5	13	0	41	27	0
HGLibB_17687	FMO4	1	0	0	41	75	3
HGLibA_21061	HDLBP	0	0	0	41	128	4
HGLibA_26644	LIX1L	0	0	0	41	49	7
HGLibB_04045	B9D2	9	0	2	40	28	6
HGLibB_01693	ALOXE3	11	25	10	40	15	4
HGLibB_30262	MT3	0	30	2	40	72	6
HGLibA_13140	DHRS4L1	0	7	0	40	172	16
HGLibB_07325	CASP9	0	3	0	40	55	5
HGLibA_43545	SERPINB13	0	1	0	40	69	1
HGLibB_12701	DDX42	0	0	0	40	21	13
HGLibB_35600	PCNXL2	0	0	0	40	66	4
HGLibA_22656	IFNA1	8	0	1	39	31	1
HGLibB_50003	TMEM173	2	1	0	39	52	1
HGLibB_31280	NCKIPSD	1	0	1	39	107	7
HGLibB_20110	GPRC6A	4	0	0	39	40	8
HGLibB_55832	ZNF385B	3	0	2	39	53	4
HGLibA_34191	OR52M1	3	0	0	39	54	5
HGLibB_43101	SDK2	0	0	0	39	114	7
HGLibB_28619	MCU	0	0	0	39	53	4
HGLibB_01330	AIF1	0	0	0	39	92	9
HGLibB_35471	PCDHGA1	53	40	8	38	74	8
HGLibB_52600	UBE2V1	10	11	1	38	66	3
HGLibA_16307	FAM179A	8	11	1	38	28	10
HGLibB_23553	IRF3	9	0	0	38	42	6
HGLibB_21097	HELZ2	2	0	1	38	75	2
HGLibA_61040	hsa-mir-4736	0	9	1	38	19	4
HGLibB_42290	RSPO1	0	5	0	38	4	1
HGLibB_36657	PIP4K2A	0	0	0	38	38	7
HGLibA_18598	GAMT	0	0	0	38	72	4
HGLibB_43929	SH3TC2	0	0	0	38	89	13
HGLibB_38866	PRSS22	0	0	0	38	111	4
HGLibA_02530	APOL2	0	0	0	38	23	2
HGLibB_44460	SLC1A3	11	0	2	37	27	2
HGLibB_46688	SPOCD1	13	0	1	37	17	0
HGLibB_46381	SPATA18	8	0	0	37	63	2
HGLibA_10134	CLSTN1	3	0	0	37	125	17
HGLibA_22447	HYAL4	4	7	0	37	20	0
HGLibB_17752	FNTB	1	4	1	37	15	11
HGLibB_13471	DNAH5	1	0	2	37	0	3
HGLibB_51402	TRIM33	1	9	0	37	97	5
HGLibB_10044	CLK1	0	20	0	37	18	5
HGLibA_39792	RAB11FIP1	0	0	3	37	55	6
HGLibA_18713	GBA2	3	9	1	36	23	6
HGLibB_02124	ANKRD55	2	1	0	36	36	4
HGLibB_48323	TAS2R20	7	0	1	36	52	5
HGLibA_28315	MAPRE2	2	0	0	36	45	4
HGLibB_56879	ZNRF4	6	6	1	36	55	5
HGLibB_04903	BTBD17	8	6	3	36	18	2
HGLibB_40587	RBP4	0	7	2	36	72	8
HGLibA_57433	hsa-mir-1256	0	0	0	36	29	4
HGLibA_02340	AP4B1	0	0	0	36	3	2
HGLibA_22343	HSPH1	4	0	0	35	48	9
HGLibB_02794	ARHGDIA	5	0	5	35	26	4
HGLibB_50967	TOR3A	2	1	3	35	39	4
HGLibA_48314	TAP1	17	8	2	35	23	5
HGLibB_23142	IL4R	6	0	0	35	128	8
HGLibA_17217	FCN1	3	0	0	35	55	8
HGLibA_26239	LDLR	11	32	5	35	149	15
HGLibA_29401	MLL4	2	0	1	35	15	2
HGLibB_39655	PYROXD2	1	0	1	35	0	1
HGLibB_50695	TNFRSF13C	0	13	0	35	18	7
HGLibB_43246	SELM	0	3	0	35	0	0
HGLibA_05633	C19orf18	0	1	0	35	35	8
HGLibA_37086	PLEKHB1	0	0	1	35	91	3
HGLibA_43808	SGCG	0	0	0	35	0	0
HGLibA_61453	hsa-mir-501	0	0	0	35	59	4
HGLibA_50817	TNFSF15	8	17	0	34	22	1
HGLibB_28802	MEFV	1	13	0	34	122	9
HGLibB_44860	SLC30A6	6	11	1	34	113	13
HGLibA_52198	TTLL2	5	0	0	34	31	2
HGLibA_28735	MED10	7	0	1	34	75	14
HGLibA_19621	GOLGA6L10	4	24	1	34	67	4
HGLibA_28500	MBL2	0	16	0	34	6	3
HGLibB_11832	CXCL10	0	8	0	34	0	0
HGLibB_46895	SREBF2	0	1	0	34	28	5
HGLibA_64146	hsa-mir-8076	0	0	1	34	0	2
HGLibB_35629	PCSK4	5	3	0	33	32	4
HGLibB_05606	C18orf25	12	0	0	33	62	10
HGLibB_39339	PTK7	2	0	0	33	19	1
HGLibA_43983	SH3TC2	3	4	3	33	125	16
HGLibA_07461	CBX6	4	0	2	33	28	7
HGLibA_16969	FBRSL1	4	0	4	33	35	5
HGLibB_45839	SNAPC3	2	0	1	33	11	0
HGLibA_44226	SIRT4	2	0	0	33	34	3
HGLibB_16930	FBLN7	0	22	4	33	60	4
HGLibA_35660	PCP4	0	0	1	33	162	3
HGLibA_36252	PGLYRP2	0	0	0	33	41	1
HGLibB_41520	RNF17	0	0	0	33	24	0
HGLibA_35069	PALM2	0	0	0	33	70	4
HGLibB_37615	POMK	5	3	3	32	0	0
HGLibB_33825	OR2T29	4	0	0	32	42	4
HGLibB_26743	LOC100130370	1	0	0	32	109	8
HGLibB_23606	IRX5	0	2	1	32	19	0
HGLibA_59596	hsa-mir-3934	0	10	1	32	173	19
HGLibB_48017	SYT3	0	0	2	32	72	4
HGLibA_04567	BLOC1S4	0	0	1	32	82	6
HGLibA_11515	CT47A1	64	37	20	31	45	7
HGLibA_64674	NonTargetingControlGuideForHuman_0291	19	0	1	31	67	6
HGLibA_13091	DHCR24	11	0	0	31	15	3
HGLibA_64468	NonTargetingControlGuideForHuman_0085	5	11	3	31	92	7
HGLibA_43468	SERF1A	9	8	2	31	69	5
HGLibB_37222	PLXNB1	3	0	0	31	23	3
HGLibB_51305	TRERF1	5	0	0	31	8	0
HGLibB_05401	C15orf48	3	0	0	31	26	2
HGLibA_03936	AZI2	7	0	1	31	54	5
HGLibB_44756	SLC26A9	1	0	0	31	6	4
HGLibB_48877	TEAD4	3	11	0	31	46	4
HGLibB_48887	TECR	1	0	1	31	35	4
HGLibB_09189	CERKL	1	0	0	31	17	5
HGLibB_43550	SERTAD1	1	0	0	31	55	3
HGLibB_02413	APH1B	0	1	0	31	30	0
HGLibA_13461	DNAAF2	0	0	0	31	51	5
HGLibB_18716	GBP5	0	0	0	31	101	4
HGLibA_50131	TMEM189	7	0	4	30	87	8
HGLibA_31035	NACAD	4	0	0	30	9	0
HGLibA_30389	MTHFR	7	11	2	30	30	3
HGLibA_22840	IGFL1	5	0	3	30	47	6
HGLibA_64611	NonTargetingControlGuideForHuman_0228	13	19	3	30	27	0
HGLibB_28514	MCAM	2	2	2	30	14	3
HGLibA_38928	PRSS35	1	4	1	30	38	1
HGLibA_15378	EPS8L1	2	0	0	30	75	8
HGLibB_56850	ZNF99	4	10	3	30	0	0
HGLibA_41659	RNF26	1	0	0	30	10	4
HGLibA_24052	KAT2A	6	0	3	30	13	0
HGLibB_20945	HCN1	3	0	3	30	83	10
HGLibA_60631	hsa-mir-455	0	6	1	30	38	4
HGLibB_35865	PDLIM3	0	6	0	30	30	7
HGLibB_18685	GBA	0	1	2	30	9	6
HGLibA_26190	LCNL1	0	1	0	30	17	9
HGLibA_35655	PCOLCE2	0	1	0	30	108	11
HGLibA_13363	DLL3	0	0	2	30	48	4
HGLibA_43474	SERF2	0	0	0	30	101	13
HGLibB_37163	PLOD3	0	0	0	30	11	0
HGLibB_17917	FOXP4	10	12	3	29	22	5
HGLibA_28433	MATN3	9	8	5	29	20	0
HGLibA_18460	GAGE12J	3	0	0	29	53	10
HGLibA_39681	PYDC1	17	10	4	29	19	4
HGLibB_52901	ULBP3	5	25	0	29	86	6
HGLibA_55980	ZNF431	2	0	0	29	41	2
HGLibA_56207	ZNF548	14	6	3	29	15	0
HGLibA_60343	hsa-mir-4481	7	0	0	29	26	8
HGLibA_21020	HDAC7	3	0	0	29	6	0
HGLibB_13796	DPEP1	3	0	0	29	15	3
HGLibB_33744	OR2F1	5	0	1	29	9	2
HGLibA_51296	TRAPPC1	5	0	0	29	25	1
HGLibB_36297	PHF14	3	16	0	29	27	4
HGLibB_23298	INO80E	1	0	0	29	33	1
HGLibA_00225	ABCG5	1	4	0	29	16	0
HGLibA_61015	hsa-mir-4729	2	1	1	29	62	7
HGLibA_40145	RAI2	0	6	3	29	34	4
HGLibA_38223	PPP6R2	0	5	1	29	0	1
HGLibB_14405	ECT2L	0	0	1	29	24	0
HGLibA_53422	USPL1	0	0	0	29	9	0
HGLibA_06381	C5orf38	0	0	0	29	75	11
HGLibB_28215	MAPK12	0	0	0	29	20	4
HGLibA_54396	WNT9B	0	0	0	29	0	1
HGLibA_37876	PPFIA2	8	0	6	28	26	0
HGLibB_00399	ACBD3	3	4	0	28	61	4
HGLibA_05173	C11orf68	7	2	1	28	0	1
HGLibA_00442	ACKR2	16	20	0	28	61	8
HGLibA_07331	CASP9	4	9	0	28	92	7
HGLibA_15860	F2	7	0	1	28	65	5
HGLibB_38273	PRAMEF6	5	0	0	28	12	3
HGLibA_21879	HOOK2	5	0	0	28	9	3
HGLibA_19891	GPR133	2	0	2	28	64	6
HGLibB_39267	PTGER2	1	0	0	28	0	0
HGLibA_09219	CES1	1	6	0	28	65	7
HGLibB_53020	UPP1	0	0	8	28	60	4
HGLibB_37233	PLXND1	0	0	0	28	1	0
HGLibB_47093	SSPO	0	0	0	28	27	3
HGLibA_63908	hsa-mir-762	3	2	1	27	6	0
HGLibA_54115	WDR5	3	0	3	27	37	3
HGLibB_22386	HTRA4	12	0	3	27	42	7
HGLibB_14121	DUSP14	4	0	3	27	17	2
HGLibA_36958	PLAGL2	5	0	1	27	21	0
HGLibA_37196	PLK4	4	0	0	27	45	5
HGLibB_47758	SUPT3H	11	0	2	27	75	6
HGLibA_13894	DPPA4	9	0	0	27	0	0
HGLibA_65319	NonTargetingControlGuideForHuman_0936	10	3	1	27	1	0
HGLibB_52851	UGT2B11	7	0	0	27	28	2
HGLibB_20718	H2AFB1	14	14	3	27	22	1
HGLibB_46783	SPRY3_X	3	0	1	27	49	5
HGLibA_16119	FAM133B	1	0	1	27	151	17
HGLibB_32788	NT5M	4	0	0	27	23	0
HGLibB_29000	MFAP2	6	0	1	27	8	3
HGLibB_04188	BAZ2A	3	0	4	27	4	1
HGLibA_37923	PPID	4	5	0	27	91	20
HGLibB_12874	DEFB129	2	16	5	27	60	0
HGLibA_31994	NKAIN3	3	0	1	27	0	2
HGLibA_39429	PTPN1	2	0	0	27	32	11
HGLibA_31836	NFKBIZ	0	3	0	27	12	0
HGLibB_39738	RAB11B	0	4	3	27	20	4
HGLibB_18996	GGTLC1	0	0	0	27	44	6
HGLibB_41092	RHBDL3	0	0	0	27	48	4
HGLibA_24138	KCNA5	0	0	0	27	53	0
HGLibB_17761	FOLR1	0	0	0	27	45	6
HGLibA_49992	TMEM150A	7	1	1	26	54	10
HGLibB_29613	MORC3	19	0	2	26	18	3
HGLibA_65261	NonTargetingControlGuideForHuman_0878	8	0	1	26	9	0
HGLibA_20917	HBD	3	7	7	26	46	5
HGLibA_18603	GAN	1	0	0	26	15	5
HGLibB_33274	OGFRL1	10	14	0	26	58	3
HGLibB_00928	ADCY8	7	0	4	26	29	2
HGLibA_02946	ARL15	8	0	0	26	27	1
HGLibB_35378	PCDHA1	22	16	6	26	41	3
HGLibA_06380	C5orf38	8	9	4	26	86	5
HGLibB_03906	AVPR2	12	0	0	26	42	5
HGLibB_04056	BACE1	4	0	1	26	19	3
HGLibB_32157	NMRK2	6	0	0	26	33	3
HGLibA_26123	LCE2C	2	0	8	26	165	13
HGLibB_43368	SEPSECS	5	0	2	26	33	3
HGLibB_27433	LRRN2	2	0	0	26	31	6
HGLibB_54052	WDR52	1	19	0	26	52	4
HGLibA_09920	CLDND2	1	0	0	26	0	1
HGLibA_42681	SAMD3	2	8	0	26	10	2
HGLibA_27440	LRRC8E	1	6	5	26	56	2
HGLibA_64827	NonTargetingControlGuideForHuman_0444	0	14	1	26	36	0
HGLibA_14403	ECHS1	0	0	1	26	17	0
HGLibB_37023	PLEKHA4	0	0	0	26	52	8
HGLibA_55241	ZFP90	6	5	0	25	13	2
HGLibB_52970	UNC93A	2	1	0	25	47	2
HGLibA_53219	USP17L11	49	80	25	25	31	8
HGLibA_53875	VSX1	19	0	2	25	28	5
HGLibB_06641	C8orf76	7	6	5	25	26	1
HGLibB_51510	TRIM63	6	0	0	25	57	7
HGLibB_32914	NUDT17	10	0	4	25	4	1
HGLibA_64394	NonTargetingControlGuideForHuman_0011	3	7	0	25	15	3
HGLibB_05575	C17orf78	8	7	5	25	5	2
HGLibA_47506	STK39	3	2	1	25	72	8
HGLibB_02456	APOA4	3	0	2	25	32	4
HGLibB_03992	B3GNT5	2	0	0	25	41	3
HGLibA_35737	PDCD5	3	2	0	25	61	3
HGLibA_64851	NonTargetingControlGuideForHuman_0468	0	8	0	25	218	20
HGLibB_09211	CES1	0	8	1	25	10	0
HGLibA_44466	SLC17A3	0	8	0	25	46	5
HGLibA_21645	HLA-F	0	2	0	25	0	0
HGLibA_29844	MRGPRG	0	0	2	25	21	4
HGLibB_10300	CNN3	0	0	3	25	24	0
HGLibB_30821	MYO7A	0	0	1	25	25	12
HGLibB_46272	SPACA3	0	0	0	25	27	4
HGLibB_37955	PPP1CA	0	0	0	25	0	0
HGLibB_45576	SMARCD2	0	0	0	25	76	4
HGLibB_42171	RRAGA	0	0	0	25	21	0
HGLibB_32925	NUDT21	0	0	0	25	0	1
HGLibA_63092	hsa-mir-6735	0	0	0	25	11	2
HGLibB_48557	TBL2	17	13	4	24	10	0
HGLibB_25559	KRTAP10-10	6	0	1	24	20	3
HGLibA_27412	LRRC7	11	0	0	24	22	6
HGLibB_54474	XKRY	16	82	3	24	25	6
HGLibA_25927	LAG3	7	8	0	24	6	1
HGLibA_11982	CYB561D1	3	18	1	24	11	0
HGLibB_44500	SLC22A15	3	5	0	24	14	1
HGLibB_24166	KCNG2	5	0	0	24	8	3
HGLibB_12366	DBF4B	2	0	0	24	14	2
HGLibB_09185	CERK	2	0	0	24	45	3
HGLibB_47950	SYNJ2BP	15	4	1	24	124	7
HGLibB_47472	STMND1	2	0	0	24	24	3
HGLibA_53655	VIM	1	0	0	24	0	0
HGLibB_23928	JMJD7	3	0	1	24	42	2
HGLibA_45845	SMURF1	3	4	0	24	6	1
HGLibA_35973	PDZD2	4	5	1	24	16	2
HGLibA_33448	OPRL1	1	0	1	24	31	1
HGLibB_56096	ZNF526	6	7	0	24	3	0
HGLibB_04644	BNC2	4	0	0	24	3	3
HGLibB_24954	KIR2DL4	2	12	0	24	5	0
HGLibA_16393	FAM199X	2	4	1	24	8	2
HGLibB_37063	PLEKHG4	1	7	3	24	37	1
HGLibA_64608	NonTargetingControlGuideForHuman_0225	1	0	4	24	40	2
HGLibB_49074	TFAP2E	1	10	4	24	53	3
HGLibA_47829	SUPV3L1	1	0	0	24	1	0
HGLibB_08528	CDC26	0	7	0	24	28	7
HGLibB_21099	HELZ2	0	3	0	24	34	7
HGLibB_19418	GNA14	0	0	1	24	77	8
HGLibA_36058	PER2	0	0	0	24	5	1
HGLibB_10745	COQ4	0	0	0	24	36	7
HGLibB_12732	DDX55	0	0	0	24	28	5
HGLibB_55699	ZNF3	0	0	0	24	57	8
HGLibB_35369	PCDH7	11	0	0	23	12	3
HGLibB_18054	FSD1	9	10	1	23	0	0
HGLibA_42715	SAP18	7	15	0	23	19	4
HGLibB_43096	SDHD	8	0	1	23	20	2
HGLibA_19926	GPR15	14	13	5	23	42	6
HGLibB_56960	ZSCAN5A	8	0	0	23	44	2
HGLibB_30457	MTSS1L	4	0	2	23	1	2
HGLibA_49848	TMEM104	6	0	0	23	26	0
HGLibA_26134	LCE3B	6	11	6	23	80	10
HGLibB_19104	GIT1	6	0	3	23	31	7
HGLibB_06277	C4A	7	0	7	23	25	0
HGLibB_47728	SUMO4	4	0	4	23	69	6
HGLibA_23685	ISOC2	5	0	1	23	20	5
HGLibB_05834	C1orf227	11	1	0	23	51	4
HGLibA_31865	NGDN	2	4	0	23	36	7
HGLibA_16557	FAM25G	3	7	1	23	118	10
HGLibB_53493	VAX2	4	1	0	23	70	7
HGLibA_61308	hsa-mir-4801	4	0	0	23	0	0
HGLibA_15577	ESPNL	3	4	0	23	12	0
HGLibB_28818	MEGF9	2	0	0	23	20	2
HGLibA_58790	hsa-mir-3179-1	2	0	0	23	29	3
HGLibA_47590	STRIP2	7	0	0	23	28	2
HGLibA_01017	ADORA2B	3	0	0	23	24	1
HGLibB_26098	LCE3C	2	3	0	23	30	3
HGLibB_41805	RPL10L	1	23	0	23	72	8
HGLibA_38660	PRODH	7	2	1	23	33	6
HGLibB_50872	TOB1	5	0	0	23	12	2
HGLibA_29783	MPV17	4	0	1	23	31	3
HGLibB_41152	RHOT2	3	7	1	23	18	3
HGLibB_54421	XAGE5	1	0	0	23	39	0
HGLibB_53217	USP17L7	5	0	0	23	39	13
HGLibB_42694	SARNP	2	5	0	23	0	0
HGLibB_56246	ZNF583	0	9	0	23	74	5
HGLibA_15450	ERCC6L	0	14	0	23	4	0
HGLibA_33632	OR14C36	0	6	1	23	10	4
HGLibA_59643	hsa-mir-3960	0	2	3	23	0	1
HGLibA_49104	TEX36	0	0	1	23	0	3
HGLibA_61043	hsa-mir-4736	0	0	1	23	46	10
HGLibA_44301	SLA	0	0	1	23	38	8
HGLibB_24134	KCNC3	0	0	1	23	21	1
HGLibB_36200	PGLS	0	0	0	23	69	2
HGLibA_06261	C3orf67	0	0	0	23	16	5
HGLibA_07825	CCDC64	3	0	0	22	17	1
HGLibA_28230	MAP6D1	7	0	0	22	5	1
HGLibB_41531	RNF181	3	0	8	22	53	6
HGLibA_26821	LOC100287399	52	18	2	22	19	5
HGLibB_55308	ZMAT4	2	10	1	22	18	7
HGLibB_10825	COX5A	4	29	0	22	51	2
HGLibB_51680	TRPC6	2	0	1	22	52	1
HGLibA_46346	SPAG11A	15	10	3	22	22	0
HGLibA_57140	hsa-mir-1-1	6	9	5	22	0	4
HGLibA_35785	PDE3B	3	0	5	22	42	4
HGLibB_43642	SF3A2	5	20	3	22	43	7
HGLibA_10205	CMSS1	7	0	0	22	31	5
HGLibB_44171	SIRT4	3	0	0	22	9	1
HGLibA_20297	GRIN1	8	0	0	22	19	0
HGLibB_12778	DEFA1	3	0	0	22	57	6
HGLibB_43639	SF3A1	2	13	2	22	1	0
HGLibA_05449	C16orf46	7	0	1	22	44	7
HGLibA_22050	HPS3	3	1	0	22	35	8
HGLibA_23831	ITM2B	3	1	0	22	49	14
HGLibA_43795	SGCA	5	2	0	22	19	1
HGLibB_41269	RIPK3	6	7	1	22	60	4
HGLibB_50600	TMSB15A	11	30	1	22	5	1
HGLibB_31685	NEURL2	5	0	4	22	11	1
HGLibB_01936	ANK2	1	0	0	22	16	4
HGLibB_37102	PLEKHO1	16	5	0	22	6	1
HGLibA_31503	NDUFB1	4	0	2	22	6	4
HGLibB_51347	TRIM14	3	0	2	22	48	12
HGLibA_16411	FAM200A	2	0	2	22	0	0
HGLibA_61500	hsa-mir-5088	2	0	0	22	7	1
HGLibA_13600	DNAJC22	5	4	0	22	32	1
HGLibB_49701	TMC5	2	0	1	22	32	3
HGLibB_07556	CCDC12	3	0	0	22	50	3
HGLibB_43168	SEC23A	7	4	0	22	0	0
HGLibA_30598	MVK	3	0	0	22	38	5
HGLibA_61921	hsa-mir-548as	2	6	1	22	0	2
HGLibA_62519	hsa-mir-6068	1	0	0	22	55	3
HGLibA_39533	PTPRR	0	3	0	22	66	5
HGLibA_35270	PATE1	0	15	4	22	8	1
HGLibA_04946	BTG3	0	6	3	22	53	5
HGLibB_00202	ABCE1	0	11	0	22	0	0
HGLibB_46674	SPN	0	3	0	22	1	1
HGLibA_23680	ISM2	0	3	2	22	13	0
HGLibB_33646	OR1L4	0	0	3	22	78	2
HGLibA_04737	BPNT1	0	0	0	22	38	8
HGLibB_23906	JAZF1	0	0	0	22	19	1
HGLibA_15721	EXD3	0	0	0	22	31	6
HGLibA_30612	MXD3	0	0	0	22	6	1
HGLibA_04528	BIRC7	3	0	3	21	41	9
HGLibB_48306	TAS2R10	6	0	0	21	40	2
HGLibA_62535	hsa-mir-6071	5	0	1	21	48	9
HGLibB_07328	CASQ1	9	5	2	21	16	0
HGLibB_33950	OR4F17	8	0	3	21	8	2
HGLibB_37916	PPM1B	4	10	0	21	15	1
HGLibB_15036	EML2	7	0	0	21	19	1
HGLibB_54657	YTHDC1	3	7	3	21	14	0
HGLibA_01177	AGBL5	5	0	0	21	17	1
HGLibA_40022	RABGGTB	16	0	0	21	56	7
HGLibA_52357	TVP23A	19	0	4	21	9	1
HGLibA_13786	DOK7	6	0	6	21	67	8
HGLibB_01961	ANKHD1	1	9	3	21	36	0
HGLibB_32171	NMUR1	6	0	0	21	68	6
HGLibA_53199	USP12	4	6	0	21	19	0
HGLibB_43492	SERPINB13	9	0	0	21	9	0
HGLibA_06551	C7orf50	8	17	2	21	62	4
HGLibB_48290	TARS2	4	5	2	21	12	1
HGLibB_55747	ZNF330	4	0	0	21	42	5
HGLibA_32012	NKG7	9	2	3	21	8	0
HGLibB_04208	BBS10	9	24	3	21	24	1
HGLibA_15927	FABP7	4	0	5	21	59	3
HGLibA_30909	MYPN	1	0	2	21	83	9
HGLibA_54526	XKR6	2	11	5	21	47	13
HGLibA_07034	CALML4	3	0	0	21	10	0
HGLibA_04914	BTBD3	1	0	1	21	24	5
HGLibB_01559	ALDH3A1	4	0	1	21	68	2
HGLibA_65313	NonTargetingControlGuideForHuman_0930	9	11	4	21	44	7
HGLibB_45270	SLC6A20	6	5	2	21	25	2
HGLibB_21668	HMGB3	6	20	4	21	24	9
HGLibB_05970	C1S	12	0	4	21	4	0
HGLibA_39266	PTCD3	1	4	2	21	38	4
HGLibA_36866	PLA2G10	2	7	0	21	57	8
HGLibA_21047	HDGFRP3	3	0	0	21	3	4
HGLibA_60382	hsa-mir-4491	1	1	0	21	29	5
HGLibA_31971	NIPSNAP1	1	0	0	21	0	5
HGLibA_37618	POLR3D	7	0	0	21	12	1
HGLibA_48043	SYS1	2	0	0	21	46	2
HGLibB_40868	RFFL	6	11	5	21	24	0
HGLibB_46602	SPIC	3	4	0	21	33	7
HGLibA_26954	LOC554223	2	0	2	21	36	3
HGLibA_25989	LAMTOR1	0	10	2	21	12	1
HGLibB_14574	EFNB1	0	11	0	21	19	7
HGLibA_18091	FSIP1	0	12	0	21	13	3
HGLibB_27196	LRPAP1	0	12	0	21	8	2
HGLibB_52627	UBE4B	0	8	0	21	26	0
HGLibA_10125	CLRN2	0	10	0	21	1	1
HGLibB_50292	TMEM260	0	6	1	21	44	4
HGLibB_48932	TENC1	0	7	3	21	42	1
HGLibA_39678	PYCRL	0	9	6	21	43	3
HGLibA_52611	UBE2H	0	7	0	21	43	0
HGLibA_34549	OR8K5	0	1	0	21	81	3
HGLibA_17462	FGL1	0	0	2	21	54	10
HGLibB_19309	GLT6D1	0	0	1	21	2	1
HGLibB_41862	RPL26L1	0	0	1	21	53	3
HGLibB_51224	TRAM2	0	0	0	21	10	0
HGLibA_45275	SLC5A5	0	0	0	21	39	3
HGLibB_41067	RGSL1	0	0	0	21	6	3
HGLibA_03635	ATP4B	0	0	0	21	13	6
HGLibA_34141	OR52A5	0	0	0	21	35	12
HGLibA_22915	IKBIP	0	0	0	21	12	0
HGLibB_33351	ONECUT2	6	0	0	20	1	1
HGLibB_47413	STK24	9	0	1	20	75	0
HGLibB_08680	CDH6	2	16	0	20	34	2
HGLibB_05866	C1orf53	6	7	1	20	11	2
HGLibB_52894	ULBP1	15	0	0	20	6	0
HGLibB_27787	MAB21L3	8	0	2	20	25	3
HGLibB_00628	ACTL7B	4	14	5	20	10	2
HGLibB_07048	CALU	17	11	0	20	10	3
HGLibA_15461	ERF	1	0	0	20	40	7
HGLibB_47667	SULF1	5	0	3	20	7	0
HGLibB_20471	GSTT2	7	4	0	20	19	3
HGLibB_05012	BZW2	12	6	2	20	25	0
HGLibB_06458	C6orf170	7	10	0	20	41	0
HGLibA_50086	TMEM179	9	4	0	20	14	4
HGLibB_53252	USP27X	11	0	2	20	30	2
HGLibB_15660	EVC2	2	0	0	20	34	1
HGLibB_09715	CIRH1A	6	0	0	20	11	5
HGLibB_03880	AURKC	5	1	0	20	0	1
HGLibA_54907	ZBTB49	3	0	0	20	0	0
HGLibA_02729	ARHGAP22	3	15	0	20	60	7
HGLibB_14710	EIF2AK4	7	5	0	20	7	0
HGLibB_04074	BAG2	8	0	2	20	17	5
HGLibA_49036	TET1	5	0	0	20	55	9
HGLibA_57751	hsa-mir-130b	1	0	0	20	14	1
HGLibA_61396	hsa-mir-4999	8	0	3	20	106	12
HGLibB_43655	SF3B3	3	0	2	20	12	3
HGLibB_42713	SASS6	2	0	0	20	11	2
HGLibA_39495	PTPRD	2	4	2	20	35	2
HGLibA_12226	CYSLTR1	2	0	0	20	21	1
HGLibA_54540	XKRY	4	10	0	20	56	3
HGLibB_14152	DUSP28	4	0	2	20	0	0
HGLibB_47880	SYDE1	2	8	5	20	19	0
HGLibA_02676	ARFIP1	4	8	1	20	27	5
HGLibB_28601	MCOLN3	2	0	0	20	32	0
HGLibA_06270	C3orf79	6	0	0	20	0	1
HGLibB_45604	SMC6	4	0	0	20	47	2
HGLibA_14521	EFCAB1	1	0	0	20	50	1
HGLibB_36970	PLCL2	1	0	5	20	80	3
HGLibB_41501	RNF157	1	0	0	20	23	2
HGLibA_19564	GNPDA1	1	9	0	20	22	1
HGLibB_02040	ANKRD23	1	18	0	20	6	1
HGLibB_26426	LHX6	0	11	0	20	1	0
HGLibB_37350	PNOC	0	9	1	20	79	2
HGLibB_33045	NUPR1L	0	9	1	20	22	2
HGLibA_21433	HIST1H2BH	0	24	0	20	6	1
HGLibB_13201	DIAPH2	0	11	0	20	49	9
HGLibA_63619	hsa-mir-6860	0	2	0	20	27	4
HGLibA_40219	RANGRF	0	1	1	20	0	0
HGLibB_31155	NAV2	0	0	7	20	64	2
HGLibB_12076	CYP26B1	0	0	3	20	41	2
HGLibA_10030	CLIC4	0	0	4	20	6	2
HGLibA_08595	CDC7	0	0	1	20	21	3
HGLibA_51456	TRIM3	0	0	2	20	5	9
HGLibB_18306	GABARAP	0	0	3	20	36	4
HGLibB_20761	HAAO	0	0	0	20	40	3
HGLibA_25301	KLRD1	0	0	0	20	49	3
HGLibA_51362	TREML2	0	0	0	20	55	3
HGLibA_43309	SELRC1	0	0	0	20	0	0
HGLibB_01200	AGMO	0	0	0	20	8	1
HGLibA_54204	WDR87	0	0	0	20	1	1
HGLibA_31595	NECAP2	0	0	0	20	0	2
HGLibA_22680	IFNA4	0	0	0	20	43	1
HGLibB_25557	KRTAP10-10	0	0	0	20	73	11
HGLibB_43542	SERPINH1	0	0	0	20	3	0
HGLibB_39182	PSRC1	0	0	0	20	37	4
HGLibB_48802	TCTE3	0	0	0	20	12	3
HGLibA_55812	ZNF330	0	0	0	20	20	3
HGLibA_65312	NonTargetingControlGuideForHuman_0929	0	0	0	20	44	1
HGLibA_50463	TMEM59L	0	0	0	20	32	3
HGLibA_25011	KISS1R	0	0	0	20	40	7
HGLibA_18875	GDF7	0	0	0	20	20	6
HGLibB_23838	ITSN1	0	0	0	20	18	0
HGLibA_24638	KIAA0430	0	0	0	20	40	0
HGLibB_25889	LAG3	0	0	0	20	6	1
HGLibA_21904	HOXA2	0	0	0	20	0	0
HGLibB_05986	C20orf144	7	4	0	19	17	0
HGLibB_01898	ANGPT1	16	20	3	19	24	0
HGLibB_27824	MAF	7	7	0	19	28	6
HGLibB_53421	VAMP1	5	1	4	19	12	3
HGLibA_03036	ARMC9	4	0	4	19	26	0
HGLibA_37357	PNLIPRP1	2	0	0	19	16	3
HGLibA_37883	PPFIA4	3	0	0	19	6	0
HGLibA_44650	SLC25A15	10	7	0	19	13	5
HGLibA_40876	RETN	8	16	0	19	17	0
HGLibB_40863	RFC5	6	0	1	19	7	0
HGLibB_26315	LGALS13	5	0	3	19	21	2
HGLibA_01278	AGXT2L1	1	0	0	19	0	1
HGLibB_51943	TSSK1B	3	0	0	19	0	0
HGLibB_43583	SETD1A	9	0	2	19	9	1
HGLibA_55503	ZNF155	4	11	0	19	109	12
HGLibA_60328	hsa-mir-4478	6	0	0	19	6	0
HGLibB_48321	TAS2R20	12	15	0	19	6	0
HGLibA_41033	RGPD4	3	7	0	19	18	1
HGLibB_25470	KRT40	5	0	2	19	9	6
HGLibA_29061	MFGE8	4	3	2	19	13	5
HGLibB_25624	KRTAP17-1	1	5	0	19	8	5
HGLibB_16453	FAM213B	1	9	0	19	2	0
HGLibB_24348	KCNRG	12	6	0	19	18	1
HGLibA_65307	NonTargetingControlGuideForHuman_0924	6	0	3	19	8	0
HGLibB_09961	CLEC2L	3	0	0	19	13	2
HGLibB_50838	TNPO2	3	0	1	19	15	0
HGLibA_17778	FOCAD	4	0	0	19	6	0
HGLibB_00892	ADCK2	4	9	1	19	67	7
HGLibB_04190	BAZ2A	1	0	0	19	2	0
HGLibB_33787	OR2M2	6	7	4	19	42	3
HGLibA_29408	MLLT1	4	0	0	19	8	1
HGLibA_27718	LYPD3	6	0	2	19	34	4
HGLibB_51389	TRIM29	6	0	2	19	62	4
HGLibB_03370	ASS1	5	17	0	19	58	6
HGLibA_63246	hsa-mir-6770-1	10	18	4	19	64	3
HGLibA_57406	hsa-mir-1252	7	0	0	19	16	3
HGLibA_56081	ZNF485	2	16	1	19	39	8
HGLibB_03521	ATM	1	0	3	19	17	3
HGLibA_49195	TFRC	6	0	0	19	11	6
HGLibA_15607	ESYT2	3	4	0	19	99	11
HGLibB_21941	HOXC5	3	0	1	19	40	0
HGLibB_03808	ATR	6	6	2	19	7	0
HGLibB_17484	FICD	6	7	0	19	53	6
HGLibB_05612	C18orf42	5	8	2	19	9	5
HGLibA_20998	HDAC1	7	0	2	19	0	1
HGLibB_06483	C6orf47	5	0	0	19	5	0
HGLibA_11678	CTRB1	3	0	0	19	3	3
HGLibA_09506	CHN1	2	0	0	19	59	5
HGLibB_09397	CHD7	3	4	1	19	0	0
HGLibA_42382	RTF1	2	0	0	19	25	0
HGLibB_32541	NR1H4	2	8	1	19	31	2
HGLibB_31488	NDUFB8	5	0	0	19	0	1
HGLibB_08923	CEACAM19	1	2	7	19	16	2
HGLibA_38057	PPP1R16B	1	0	0	19	12	1
HGLibA_12949	DENND4A	1	0	0	19	2	0
HGLibB_06397	C5orf51	0	14	1	19	39	4
HGLibA_54214	WDR90	0	7	1	19	16	0
HGLibB_23511	IQSEC2	0	6	0	19	13	0
HGLibA_38936	PRSS37	0	4	0	19	0	0
HGLibA_02510	APOC3	0	13	5	19	2	1
HGLibA_31576	NDUFV3	0	6	0	19	11	4
HGLibB_56610	ZNF75A	0	4	5	19	28	3
HGLibA_42063	RPS10-NUDT3	0	1	0	19	38	5
HGLibB_21279	HIGD1A	0	2	0	19	17	2
HGLibB_24830	KIF15	0	3	0	19	7	0
HGLibB_37958	PPP1CB	0	4	0	19	23	1
HGLibB_30938	NAA16	0	0	4	19	66	7
HGLibA_45480	SLFN11	0	0	2	19	13	6
HGLibA_53826	VRK2	0	0	2	19	42	1
HGLibB_09027	CEND1	0	0	1	19	46	4
HGLibB_14341	EBLN1	0	0	1	19	32	1
HGLibA_60131	hsa-mir-4435-1	0	0	1	19	13	0
HGLibA_22837	IGFBPL1	0	0	0	19	31	1
HGLibA_50775	TNFRSF1B	0	0	0	19	0	0
HGLibA_36637	PIK3CB	0	0	0	19	7	4
HGLibB_25798	KRTAP9-2	0	0	0	19	1	5
HGLibA_05392	C15orf39	0	0	0	19	0	0
HGLibB_51542	TRIM73	0	0	0	19	51	5
HGLibB_51977	TTBK2	0	0	0	19	0	0
HGLibB_14040	DTL	0	0	0	19	13	5
HGLibB_39627	PYCRL	12	8	0	18	2	8
HGLibA_48028	SYNPR	8	11	0	18	12	1
HGLibA_02921	ARL1	13	4	0	18	0	0
HGLibB_18407	GAGE1	95	60	15	18	48	7
HGLibB_24404	KCTD18	10	9	3	18	13	0
HGLibA_58502	hsa-mir-3116-1	25	18	2	18	27	5
HGLibB_16496	FAM221B	5	0	0	18	68	5
HGLibB_19633	GOLPH3L	2	0	0	18	10	0
HGLibB_48151	TAF15	12	6	2	18	0	0
HGLibB_50298	TMEM27	5	0	1	18	36	1
HGLibA_20051	GPR52	7	31	3	18	56	2
HGLibB_19296	GLRX5	6	17	1	18	14	0
HGLibB_46192	SOX18	2	5	0	18	38	3
HGLibA_46963	SRFBP1	2	0	1	18	11	2
HGLibA_02972	ARL4D	6	16	0	18	12	0
HGLibA_25519	KRT6C	11	0	0	18	35	3
HGLibA_37661	POMGNT2	6	12	0	18	42	0
HGLibB_55951	ZNF445	11	0	1	18	5	1
HGLibB_19234	GLIPR1	5	3	1	18	33	0
HGLibB_52112	TTI2	8	4	2	18	36	1
HGLibA_51425	TRIM2	1	14	0	18	5	0
HGLibA_05172	C11orf68	6	19	0	18	33	2
HGLibA_02147	ANKRD9	5	8	3	18	45	5
HGLibB_04259	BCAS4	17	21	3	18	0	3
HGLibB_39678	QPCTL	5	16	0	18	9	1
HGLibB_22714	IFT140	1	0	0	18	9	0
HGLibB_07163	CAPN5	6	2	1	18	2	5
HGLibA_30127	MS4A1	4	0	0	18	27	2
HGLibA_01832	AMPH	4	0	3	18	4	4
HGLibA_40386	RASSF5	1	17	2	18	17	3
HGLibB_52924	UNC119B	3	14	1	18	13	0
HGLibB_47500	STPG1	12	0	3	18	0	0
HGLibB_45166	SLC4A4	5	0	1	18	27	1
HGLibA_44474	SLC17A6	8	8	2	18	4	0
HGLibB_32588	NR4A3	3	0	1	18	26	6
HGLibA_64888	NonTargetingControlGuideForHuman_0505	6	17	2	18	10	2
HGLibB_48310	TAS2R13	6	0	2	18	18	0
HGLibB_28232	MAPK4	7	0	1	18	57	10
HGLibB_28068	MAOB	1	0	0	18	13	2
HGLibA_46142	SOCS7	11	6	3	18	70	0
HGLibB_29799	MRGPRF	5	0	0	18	0	0
HGLibB_39979	RABL2B	1	0	0	18	6	4
HGLibB_30380	MTMR14	4	0	0	18	0	0
HGLibA_19892	GPR133	1	0	0	18	0	3
HGLibB_19093	GIPC1	3	0	0	18	19	2
HGLibB_46861	SQSTM1	1	0	0	18	3	4
HGLibB_06252	C3orf62	1	0	0	18	16	1
HGLibA_25165	KLHL25	3	0	0	18	0	0
HGLibA_14905	ELFN1	2	0	0	18	8	3
HGLibB_31199	NBPF8	1	0	0	18	20	7
HGLibB_40996	RGR	0	9	0	18	34	4
HGLibB_27254	LRRC26	0	4	1	18	3	0
HGLibB_32777	NT5DC1	0	7	0	18	58	5
HGLibB_40669	RCSD1	0	8	0	18	9	6
HGLibA_57089	ZYX	0	7	1	18	10	1
HGLibA_07364	CATSPER4	0	6	3	18	17	1
HGLibA_19289	GLOD5	0	16	0	18	20	1
HGLibB_12336	DAXX	0	6	0	18	18	2
HGLibB_46574	SPG11	0	6	0	18	6	4
HGLibB_22157	HSD17B2	0	2	1	18	40	4
HGLibA_46930	SRCAP	0	0	1	18	71	0
HGLibA_57618	hsa-mir-1288	0	0	2	18	0	0
HGLibB_51595	TRMT10A	0	0	1	18	29	7
HGLibB_28025	MAN1C1	0	0	1	18	6	2
HGLibA_49009	TEPP	0	0	2	18	25	3
HGLibB_49197	TGM2	0	0	0	18	34	0
HGLibB_02880	ARID1A	0	0	0	18	14	2
HGLibA_43463	SERAC1	0	0	0	18	19	5
HGLibA_53936	VWF	0	0	0	18	22	2
HGLibB_38967	PSD2	0	0	0	18	2	0
HGLibA_02366	APAF1	0	0	0	18	6	0
HGLibA_64257	hsa-mir-892c	0	0	0	18	29	0
HGLibB_07291	CASP10	0	0	0	18	0	0
HGLibB_02022	ANKRD2	0	0	0	18	0	0
HGLibB_15158	ENPP5	0	0	0	18	26	1
HGLibB_45744	SMOX	11	0	1	17	58	10
HGLibA_44641	SLC25A12	12	2	1	17	44	3
HGLibA_09516	CHP1	30	2	1	17	59	4
HGLibA_08748	CDK18	10	14	1	17	0	1
HGLibA_31367	NCR3	11	0	2	17	0	2
HGLibB_39402	PTPN20A	3	0	0	17	0	0
HGLibB_27618	LY6G5B	9	0	2	17	28	0
HGLibA_27733	LYPD8	16	14	3	17	1	1
HGLibB_04411	BEND6	9	1	6	17	2	0
HGLibB_27883	MAGEA9	7	0	1	17	33	4
HGLibB_35087	PAPLN	8	0	0	17	36	5
HGLibA_47745	SULT1C2	12	0	0	17	16	0
HGLibB_51166	TRABD	6	0	0	17	36	6
HGLibA_54388	WNT8A	10	7	1	17	7	3
HGLibA_27380	LRRC4B	13	0	0	17	64	7
HGLibA_29289	MIOX	8	6	0	17	28	1
HGLibB_21999	HPDL	1	3	0	17	20	0
HGLibB_19821	GPR110	3	6	2	17	62	1
HGLibB_49006	TEX14	6	25	0	17	9	0
HGLibB_35811	PDGFRL	6	12	0	17	16	1
HGLibB_50797	TNMD	3	8	2	17	0	5
HGLibA_51795	TRPV5	9	13	0	17	8	4
HGLibB_36123	PFKP	13	4	0	17	22	2
HGLibA_04616	BMP7	3	28	6	17	21	0
HGLibB_51187	TRAF3IP1	19	0	7	17	43	3
HGLibA_07297	CASP10	6	8	0	17	30	0
HGLibA_55650	ZNF236	1	7	2	17	50	0
HGLibA_25347	KNSTRN	10	0	5	17	1	6
HGLibB_10562	COL4A3	2	1	0	17	31	9
HGLibA_34649	OSBPL1A	4	0	1	17	62	5
HGLibB_29861	MRPL14	5	14	4	17	7	0
HGLibB_51935	TSR3	2	0	4	17	57	0
HGLibA_28461	MB21D2	8	6	0	17	0	0
HGLibB_05618	C18orf63	8	0	1	17	28	1
HGLibA_65344	NonTargetingControlGuideForHuman_0961	8	24	1	17	0	3
HGLibB_24792	KIAA1919	9	13	4	17	5	3
HGLibA_18545	GALNT15	2	0	5	17	16	3
HGLibA_54353	WNT11	5	2	0	17	16	0
HGLibA_20898	HAVCR1	1	6	0	17	12	0
HGLibB_02237	ANXA4	5	0	0	17	39	3
HGLibB_49769	TMED9	6	20	3	17	4	2
HGLibB_17774	FOSB	2	1	0	17	28	0
HGLibA_26010	LANCL3	3	15	0	17	24	3
HGLibB_09620	CHST15	6	0	3	17	30	2
HGLibB_49335	THRB	4	3	0	17	5	0
HGLibB_50958	TOR1AIP2	2	1	1	17	9	0
HGLibB_48602	TBX21	1	0	6	17	6	0
HGLibB_26615	LLGL2	3	0	0	17	19	2
HGLibA_45632	SMARCD2	1	0	0	17	18	9
HGLibB_22820	IGFLR1	2	4	0	17	0	0
HGLibA_08144	CCR1	1	10	0	17	42	2
HGLibA_31209	NBEAL1	3	0	0	17	26	2
HGLibA_46461	SPATA2L	7	0	2	17	4	1
HGLibB_12852	DEFB119	1	18	7	17	4	0
HGLibB_26130	LCN1	1	0	0	17	14	3
HGLibA_35419	PCDH8	2	6	0	17	7	4
HGLibA_59623	hsa-mir-3941	1	0	0	17	13	0
HGLibB_55854	ZNF398	2	0	0	17	25	4
HGLibA_05452	C16orf52	1	10	6	17	0	0
HGLibB_00698	ACVR2B	2	1	0	17	35	5
HGLibB_23067	IL23A	0	26	0	17	0	0
HGLibA_02181	ANO4	0	6	0	17	28	1
HGLibB_28902	METTL1	0	15	1	17	51	1
HGLibA_46392	SPANXD	0	6	0	17	9	1
HGLibA_40685	RCC2	0	20	7	17	21	2
HGLibA_07915	CCDC89	0	5	4	17	13	1
HGLibA_25668	KRTAP19-3	0	2	0	17	0	0
HGLibA_22250	HSP90AA1	0	5	0	17	22	0
HGLibA_08342	CD300LF	0	5	1	17	7	0
HGLibA_11665	CTNS	0	9	2	17	9	1
HGLibA_64402	NonTargetingControlGuideForHuman_0019	0	1	0	17	36	9
HGLibA_53876	VSX1	0	3	0	17	0	3
HGLibA_62191	hsa-mir-5587	0	1	0	17	58	8
HGLibA_05501	C16orf92	0	1	2	17	44	5
HGLibA_26778	LOC100130348	0	0	3	17	16	2
HGLibB_31808	NFXL1	0	0	3	17	51	0
HGLibB_10517	COL19A1	0	0	2	17	3	0
HGLibA_12165	CYP3A7-CYP3AP1	0	0	4	17	16	2
HGLibB_15204	EOMES	0	0	1	17	4	1
HGLibB_28863	MEPE	0	0	2	17	9	1
HGLibA_09284	CFL2	0	0	0	17	17	0
HGLibA_36070	PET100	0	0	0	17	0	0
HGLibA_29714	MPDZ	0	0	0	17	2	0
HGLibB_10343	CNOT8	0	0	0	17	8	3
HGLibA_34584	OR9Q1	0	0	0	17	4	0
HGLibB_10737	COQ2	0	0	0	17	26	1
HGLibB_33104	NXNL2	0	0	0	17	23	0
HGLibB_00960	ADH6	0	0	0	17	0	0
HGLibA_11937	CXorf51A	0	0	0	17	0	0
HGLibB_23276	INHBC	0	0	0	17	2	0
HGLibB_54608	YIPF3	0	0	0	17	10	3
HGLibA_54131	WDR59	0	0	0	17	13	1
HGLibB_54325	WNT8B	0	0	0	17	15	1
HGLibB_23071	IL24	0	0	0	17	0	0
HGLibA_27896	MAGEA10-MAGEA5	0	0	0	17	11	0
HGLibB_32848	NUAK1	0	0	0	17	0	0
HGLibA_10915	CPE	11	0	0	16	0	0
HGLibB_20043	GPR64	4	0	2	16	4	0
HGLibA_44555	SLC22A16	13	9	1	16	0	0
HGLibB_54813	ZBTB40	9	0	4	16	5	1
HGLibB_36979	PLCXD2	7	0	1	16	3	0
HGLibA_63941	hsa-mir-770	5	0	0	16	51	7
HGLibA_46004	SNTB2	10	0	0	16	42	0
HGLibA_58738	hsa-mir-3165	8	0	2	16	19	0
HGLibB_11241	CRYBA1	1	0	4	16	21	1
HGLibA_49158	TFDP3	4	0	0	16	0	0
HGLibA_44390	SLC13A3	7	0	0	16	24	0
HGLibA_43928	SH3BP2	13	9	5	16	12	6
HGLibB_54581	YBX3	5	8	2	16	2	1
HGLibA_43680	SEZ6	11	0	0	16	29	3
HGLibA_00725	ADAL	12	0	3	16	6	2
HGLibB_41422	RNF113B	7	4	1	16	21	2
HGLibB_11134	CRIM1	1	0	3	16	19	5
HGLibA_50887	TNNT2	4	0	1	16	3	0
HGLibB_47394	STK10	18	0	1	16	0	0
HGLibB_14448	EDN1	1	16	1	16	49	8
HGLibA_38625	PRMT3	1	0	0	16	6	1
HGLibB_22905	IKZF3	3	0	0	16	0	0
HGLibA_49958	TMEM139	2	0	6	16	0	3
HGLibA_64631	NonTargetingControlGuideForHuman_0248	2	0	0	16	57	5
HGLibA_10092	CLOCK	2	0	0	16	16	1
HGLibB_14119	DUSP14	8	0	3	16	6	0
HGLibB_24703	KIAA1324	9	1	4	16	73	11
HGLibB_04094	BAGE2	6	1	2	16	37	6
HGLibB_25858	L3MBTL1	6	1	1	16	52	3
HGLibA_05554	C17orf62	6	0	8	16	0	1
HGLibB_16953	FBXL13	5	0	1	16	57	2
HGLibB_41240	RIN2	4	0	0	16	16	5
HGLibA_02717	ARHGAP18	4	2	3	16	33	2
HGLibA_59010	hsa-mir-33a	4	6	1	16	0	0
HGLibA_64734	NonTargetingControlGuideForHuman_0351	20	0	3	16	12	0
HGLibB_01754	AMD1	8	0	2	16	58	2
HGLibA_21264	HHIPL1	2	13	0	16	0	0
HGLibA_00663	ACTR3B	11	15	1	16	54	10
HGLibA_25904	L3MBTL4	5	0	0	16	0	1
HGLibA_04096	BAGE2	1	0	2	16	21	0
HGLibA_45347	SLC7A1	4	0	0	16	28	4
HGLibA_15149	ENO4	8	11	1	16	36	3
HGLibB_34918	PACSIN2	4	0	0	16	13	4
HGLibB_49424	TIGIT	4	0	0	16	27	0
HGLibB_14091	DUS1L	3	0	3	16	24	0
HGLibA_43300	SELO	4	0	0	16	1	1
HGLibA_63106	hsa-mir-6738	6	15	4	16	15	0
HGLibB_09416	CHERP	5	0	0	16	33	0
HGLibA_28836	MEF2BNB-MEF2B	2	0	0	16	0	2
HGLibB_10843	COX6C	1	6	0	16	22	2
HGLibB_40618	RCAN1	3	0	0	16	0	0
HGLibA_00954	ADH1B	3	1	2	16	18	1
HGLibB_26203	LDLRAD1	2	10	2	16	0	1
HGLibA_01064	ADRBK1	2	0	0	16	0	0
HGLibA_39933	RAB40AL	2	6	1	16	21	1
HGLibB_44907	SLC35A5	1	5	2	16	39	4
HGLibA_40883	REV1	3	0	0	16	0	4
HGLibB_06128	C2orf44	5	0	0	16	8	3
HGLibB_07210	CARD10	3	0	1	16	4	0
HGLibA_32840	NTF4	3	3	0	16	11	5
HGLibB_34298	OR5M9	4	4	2	16	11	1
HGLibB_40157	RANBP6	5	16	1	16	7	4
HGLibB_54764	ZBTB18	2	7	3	16	2	0
HGLibB_42618	SAMD13	2	12	0	16	5	0
HGLibA_51681	TRMT1L	1	0	0	16	8	2
HGLibA_30290	MT1G	1	0	0	16	16	4
HGLibA_00889	ADCK1	1	4	0	16	34	3
HGLibA_42112	RPS24	3	0	1	16	31	0
HGLibB_51167	TRABD2A	1	0	0	16	61	0
HGLibA_02506	APOC2	1	0	4	16	19	3
HGLibA_20402	GSC2	1	6	0	16	34	1
HGLibB_20773	HACL1	1	0	0	16	0	0
HGLibA_35359	PC	0	6	3	16	19	0
HGLibB_02193	ANO9	0	5	1	16	0	0
HGLibA_18413	GAD2	0	20	0	16	0	0
HGLibB_38835	PRRT2	0	14	1	16	27	1
HGLibA_33098	NUTF2	0	7	0	16	0	0
HGLibB_11046	CRABP2	0	4	0	16	47	4
HGLibB_39186	PSTK	0	3	0	16	5	0
HGLibA_58252	hsa-mir-215	0	4	0	16	18	6
HGLibA_13514	DNAJA2	0	1	2	16	9	1
HGLibA_17065	FBXO30	0	1	0	16	17	1
HGLibB_21227	HHATL	0	0	1	16	5	4
HGLibB_18755	GCGR	0	0	1	16	23	10
HGLibA_58283	hsa-mir-219b	0	0	2	16	37	9
HGLibB_24251	KCNJ6	0	0	2	16	64	2
HGLibA_06004	C20orf196	0	0	2	16	10	0
HGLibA_23261	IMPG1	0	0	2	16	47	3
HGLibB_55765	ZNF33A	0	0	0	16	10	3
HGLibA_04863	BSDC1	0	0	0	16	9	5
HGLibA_55700	ZNF266	0	0	0	16	45	3
HGLibA_05920	C1QC	0	0	0	16	16	1
HGLibA_00754	ADAM21	0	0	0	16	4	1
HGLibB_27635	LY6K	0	0	0	16	13	9
HGLibB_54077	WDR61	0	0	0	16	8	0
HGLibA_61429	hsa-mir-5006	0	0	0	16	6	1
HGLibA_55848	ZNF346	0	0	0	16	7	2
HGLibA_54252	WFDC11	0	0	0	16	6	2
HGLibA_09902	CLDN5	0	0	0	16	24	0
HGLibB_09290	CGB	12	9	3	15	25	3
HGLibA_57287	hsa-mir-1208	11	13	5	15	0	1
HGLibA_04881	BST1	24	0	3	15	0	0
HGLibA_59753	hsa-mir-4261	10	0	1	15	14	0
HGLibB_02663	ARFGAP2	7	0	0	15	7	5
HGLibB_24819	KIF12	3	11	0	15	0	1
HGLibA_29492	MMP14	5	4	0	15	0	0
HGLibA_32289	NOMO1	20	0	6	15	23	0
HGLibB_52813	UGT1A10	29	23	3	15	86	3
HGLibB_19157	GJC2	3	0	0	15	24	3
HGLibA_04594	BMP10	1	7	2	15	42	1
HGLibB_51378	TRIM25	18	12	1	15	4	1
HGLibA_02983	ARL6	15	0	0	15	15	6
HGLibB_52746	UCK1	7	11	2	15	15	5
HGLibB_38826	PRRG3	3	0	3	15	39	2
HGLibA_10381	CNRIP1	3	0	1	15	16	2
HGLibB_02165	ANLN	3	0	2	15	45	2
HGLibB_22111	HS3ST6	18	4	1	15	12	0
HGLibB_35351	PCDH12	9	20	3	15	20	2
HGLibA_09593	CHRNB2	1	1	1	15	29	1
HGLibB_17783	FOXA1	2	0	0	15	50	4
HGLibB_34297	OR5M9	4	0	1	15	10	0
HGLibA_43382	SEMG2	2	11	0	15	58	1
HGLibB_50435	TMEM68	2	0	2	15	3	0
HGLibB_40158	RANBP6	1	11	0	15	40	1
HGLibB_00671	ACTR6	6	0	4	15	17	1
HGLibA_64758	NonTargetingControlGuideForHuman_0375	4	0	3	15	61	7
HGLibB_26272	LEP	9	0	0	15	3	0
HGLibB_08771	CDK5R2	5	1	2	15	0	2
HGLibA_34103	OR51F1	3	0	2	15	2	0
HGLibB_00470	ACOT11	3	9	0	15	12	1
HGLibA_43724	SFMBT2	10	0	1	15	0	0
HGLibA_59474	hsa-mir-380	2	5	1	15	3	0
HGLibB_14605	EGFL7	7	0	0	15	0	5
HGLibB_20582	GTPBP4	11	8	1	15	8	0
HGLibA_61776	hsa-mir-522	3	0	0	15	52	0
HGLibA_05509	C16orf96	3	5	6	15	11	2
HGLibB_00271	ABHD2	1	0	2	15	4	3
HGLibA_22599	IFI27L1	4	3	0	15	0	3
HGLibA_60393	hsa-mir-4494	7	0	0	15	45	8
HGLibB_17595	FLII	5	0	3	15	0	0
HGLibA_52260	TUBA4A	1	23	5	15	10	0
HGLibB_22531	IDO1	9	8	3	15	13	3
HGLibB_01229	AGPAT6	2	0	1	15	33	1
HGLibA_13177	DHX32	10	10	1	15	23	0
HGLibB_26096	LCE3B	6	0	0	15	18	2
HGLibA_19756	GPBP1	3	0	0	15	0	0
HGLibA_18869	GDF5	3	0	0	15	1	0
HGLibA_65006	NonTargetingControlGuideForHuman_0623	1	0	1	15	15	3
HGLibB_09627	CHST4	2	0	3	15	0	0
HGLibA_61753	hsa-mir-520f	5	5	0	15	11	2
HGLibA_37384	PNMAL1	3	0	0	15	94	9
HGLibB_47431	STK32C	2	0	0	15	53	9
HGLibA_23385	INSL4	7	7	1	15	10	0
HGLibB_38010	PPP1R17	2	0	0	15	0	1
HGLibA_08488	CD99_X	4	28	2	15	8	4
HGLibB_28501	MC1R	6	0	0	15	27	2
HGLibB_17127	FBXW5	6	0	1	15	7	3
HGLibA_35601	PCGF5	1	3	2	15	17	0
HGLibA_21448	HIST1H2BM	2	0	2	15	5	3
HGLibB_10304	CNNM1	6	0	0	15	16	1
HGLibA_27617	LTV1	3	11	0	15	0	1
HGLibA_32193	NMRAL1	3	0	7	15	33	4
HGLibB_25312	KNSTRN	2	15	0	15	37	0
HGLibB_12469	DCDC2	4	5	1	15	0	1
HGLibA_60167	hsa-mir-4441	4	0	3	15	7	0
HGLibA_18163	FUNDC1	2	0	4	15	11	1
HGLibA_56084	ZNF486	2	0	0	15	7	1
HGLibA_56549	ZNF69	3	16	2	15	12	6
HGLibA_40373	RASSF1	1	0	4	15	1	2
HGLibA_43484	SERINC1	5	11	0	15	1	0
HGLibA_15472	ERGIC3	1	0	2	15	12	4
HGLibA_01254	AGRP	4	9	0	15	62	6
HGLibB_19608	GOLGA7	1	0	0	15	0	0
HGLibA_15821	EYA2	1	0	0	15	60	4
HGLibB_15727	EXOC4	1	0	0	15	12	0
HGLibA_14644	EGLN3	1	0	1	15	22	8
HGLibA_27568	LSS	1	0	0	15	7	0
HGLibA_28156	MAP2K7	1	0	0	15	0	7
HGLibB_41675	RNPEP	0	6	0	15	7	0
HGLibB_41321	RMI1	0	2	0	15	4	0
HGLibB_52358	TXNDC5	0	6	0	15	27	0
HGLibB_19073	GIN1	0	25	0	15	14	2
HGLibB_43737	SFXN4	0	1	0	15	11	1
HGLibB_36486	PIEZO1	0	13	5	15	16	1
HGLibA_12383	DBH	0	10	1	15	28	0
HGLibB_32784	NT5E	0	3	0	15	61	2
HGLibB_31950	NKAIN2	0	8	0	15	26	0
HGLibA_65317	NonTargetingControlGuideForHuman_0934	0	2	0	15	0	0
HGLibA_21901	HOXA13	0	0	5	15	19	2
HGLibB_09545	CHRM3	0	0	1	15	4	4
HGLibA_16876	FARP2	0	0	2	15	0	0
HGLibA_49320	THBD	0	0	1	15	8	0
HGLibA_43032	SCOC	0	0	4	15	0	1
HGLibB_06877	CACNA1C	0	0	1	15	37	1
HGLibA_44771	SLC25A53	0	0	1	15	13	2
HGLibB_23701	ITGA4	0	0	2	15	20	3
HGLibA_10963	CPNE4	0	0	3	15	30	1
HGLibA_53883	VTCN1	0	0	1	15	5	3
HGLibB_44475	SLC20A1	0	0	0	15	19	5
HGLibB_10154	CLUL1	0	0	0	15	24	1
HGLibB_02114	ANKRD52	0	0	0	15	15	1
HGLibB_15502	ERP27	0	0	0	15	7	0
HGLibA_25623	KRTAP10-9	0	0	0	15	14	1
HGLibB_56770	ZNF831	0	0	0	15	14	2
HGLibB_47079	SSH2	0	0	0	15	12	0
HGLibA_43626	SESN3	0	0	0	15	0	3
HGLibA_40045	RAC2	0	0	0	15	0	6
HGLibB_18205	FXYD3	0	0	0	15	55	1
HGLibB_29334	MLF1IP	0	0	0	15	85	10
HGLibA_09880	CLDN20	0	0	0	15	0	0
HGLibA_05288	C12orf71	0	0	0	15	17	2
HGLibB_21294	HINFP	0	0	0	15	8	0
HGLibB_32442	NPM1	0	0	0	15	0	0
HGLibB_08643	CDH17	6	0	2	14	0	0
HGLibA_38969	PRSS57	17	4	2	14	9	5
HGLibB_21235	HHIPL1	8	0	1	14	2	2
HGLibA_36311	PHB	5	5	2	14	12	3
HGLibA_07422	CBR3	19	6	4	14	45	5
HGLibA_32619	NR3C1	13	0	0	14	16	0
HGLibA_23600	IRF8	1	0	0	14	29	3
HGLibB_48097	TAC4	2	0	1	14	0	0
HGLibB_43021	SCUBE2	1	0	1	14	44	1
HGLibB_49265	THBS2	5	0	0	14	11	2
HGLibA_35518	PCDHGA1	45	35	8	14	52	11
HGLibB_25870	LACC1	9	0	4	14	31	2
HGLibB_10955	CPNE5	4	0	0	14	4	1
HGLibA_46384	SPANXB1	5	6	0	14	14	6
HGLibB_27985	MAL2	12	0	2	14	32	3
HGLibB_20587	GTPBP6_X	5	9	1	14	29	1
HGLibB_20486	GTDC1	1	0	0	14	13	0
HGLibA_56680	ZNF75D	6	0	1	14	11	0
HGLibB_27614	LY6E	14	0	1	14	0	0
HGLibB_26736	LOC100130301	9	0	0	14	10	3
HGLibA_41261	RIMBP3	8	0	0	14	0	0
HGLibB_51876	TSPAN5	3	0	0	14	9	0
HGLibB_53151	USP17L11	18	11	3	14	20	7
HGLibB_08575	CDC42SE1	6	0	0	14	6	1
HGLibA_18111	FSTL5	1	2	1	14	5	0
HGLibB_31555	NECAP2	2	6	4	14	0	0
HGLibB_38000	PPP1R15B	5	0	0	14	18	0
HGLibB_05528	C17orf112	3	0	0	14	24	0
HGLibA_26325	LEPREL4	6	0	1	14	12	0
HGLibA_09019	CELF6	13	13	1	14	11	0
HGLibB_41688	ROBO3	4	12	2	14	38	3
HGLibB_11213	CRTAP	9	8	0	14	0	0
HGLibA_09879	CLDN20	7	1	0	14	1	3
HGLibB_13512	DNAJB13	5	0	0	14	12	2
HGLibA_14851	EIF5	5	0	2	14	11	0
HGLibB_44539	SLC22A5	11	13	2	14	0	0
HGLibB_21265	HID1	2	5	0	14	22	3
HGLibB_12170	CYP4F12	3	4	1	14	15	0
HGLibA_65274	NonTargetingControlGuideForHuman_0891	12	9	3	14	14	0
HGLibA_25950	LAMA4	4	1	0	14	15	0
HGLibB_44827	SLC2A4RG	2	2	1	14	17	4
HGLibB_04727	BPIFB4	7	10	1	14	56	0
HGLibA_54139	WDR60	11	0	0	14	16	1
HGLibB_56334	ZNF619	7	0	0	14	17	3
HGLibA_62099	hsa-mir-550a-1	23	12	1	14	40	2
HGLibA_06486	C6orf25	6	0	0	14	6	0
HGLibA_64221	hsa-mir-885	2	0	0	14	11	4
HGLibB_36009	PER2	18	9	0	14	10	0
HGLibB_02276	AP1AR	4	0	2	14	19	1
HGLibA_33606	OR13C5	6	0	0	14	44	2
HGLibB_43325	SEMG1	9	16	1	14	56	7
HGLibA_13554	DNAJB8	5	0	0	14	0	1
HGLibA_31840	NFRKB	13	0	1	14	8	0
HGLibB_46703	SPON2	11	0	9	14	21	3
HGLibA_40703	RCN2	4	5	1	14	28	0
HGLibB_03628	ATP2C2	19	6	1	14	13	3
HGLibB_26537	LIN7A	3	0	2	14	63	0
HGLibB_18982	GGPS1	13	0	3	14	9	1
HGLibA_20529	GTF2B	4	12	2	14	13	2
HGLibA_30334	MTDH	5	9	0	14	59	1
HGLibB_38401	PRF1	7	0	0	14	25	0
HGLibB_02072	ANKRD34A	13	0	3	14	12	1
HGLibA_44880	SLC2A4RG	8	10	2	14	6	0
HGLibB_19184	GKN1	6	0	0	14	24	3
HGLibA_21747	HMOX1	8	0	0	14	0	0
HGLibA_23809	ITIH2	7	8	7	14	0	0
HGLibA_08206	CCT6A	13	8	0	14	22	0
HGLibB_34687	OTOL1	2	0	0	14	26	0
HGLibB_43270	SEMA3B	3	9	1	14	1	0
HGLibA_05702	C19orf71	4	0	0	14	6	0
HGLibB_06269	C3orf80	2	0	0	14	34	1
HGLibA_40764	RECK	7	26	0	14	0	0
HGLibB_17583	FLCN	5	3	0	14	21	7
HGLibA_40080	RAD51AP1	3	0	0	14	13	0
HGLibB_12818	DEFB106A	9	0	4	14	4	0
HGLibB_07714	CCDC180	3	0	0	14	6	3
HGLibA_01747	AMBN	5	1	1	14	6	2
HGLibB_11128	CRHR1	3	5	4	14	18	4
HGLibB_35965	PEBP1	6	3	0	14	36	0
HGLibA_45111	SLC39A4	13	0	2	14	10	2
HGLibB_43690	SFRP4	3	9	2	14	30	2
HGLibA_63809	hsa-mir-7111	3	6	3	14	6	0
HGLibB_18817	GDAP1L1	2	0	2	14	12	0
HGLibB_08245	CD164L2	3	0	0	14	9	3
HGLibB_43027	SCXA	5	0	0	14	27	2
HGLibB_04658	BNIP3L	7	0	3	14	2	0
HGLibB_26538	LIN7B	7	20	9	14	43	1
HGLibB_05736	C1orf109	5	0	0	14	2	0
HGLibA_08479	CD93	3	2	1	14	4	1
HGLibB_05253	C12orf5	9	6	2	14	21	4
HGLibB_38795	PRR5-ARHGAP8	6	15	0	14	26	0
HGLibB_32809	NTN1	2	0	4	14	47	3
HGLibB_29832	MROH6	1	0	3	14	0	0
HGLibA_36145	PFDN4	1	0	3	14	0	0
HGLibB_09644	CHST9	8	0	0	14	6	2
HGLibA_11445	CST1	4	0	2	14	0	0
HGLibA_22684	IFNA5	1	0	3	14	0	0
HGLibA_56733	ZNF780B	4	0	0	14	14	0
HGLibB_41727	RORB	6	0	0	14	3	1
HGLibA_06540	C7orf34	2	11	5	14	11	0
HGLibB_22547	IER3IP1	2	15	0	14	30	3
HGLibA_21335	HIP1R	3	0	1	14	13	0
HGLibB_28702	MED12	1	21	0	14	39	2
HGLibB_18089	FTCD	4	1	1	14	0	1
HGLibA_04619	BMP8A	1	17	0	14	4	0
HGLibA_64721	NonTargetingControlGuideForHuman_0338	2	12	0	14	8	4
HGLibA_30621	MXRA5	1	13	6	14	3	0
HGLibA_51925	TSPAN3	3	0	4	14	28	2
HGLibB_51585	TRIP6	4	3	0	14	0	1
HGLibB_56637	ZNF770	5	0	0	14	4	0
HGLibA_21885	HOPX	3	0	2	14	33	0
HGLibB_51494	TRIM6	7	5	0	14	0	4
HGLibB_14646	EHD2	3	0	0	14	55	3
HGLibB_32145	NMNAT2	1	7	2	14	0	0
HGLibB_54811	ZBTB4	2	0	3	14	21	2
HGLibA_08438	CD70	1	0	2	14	30	4
HGLibA_09295	CGA	2	10	2	14	8	0
HGLibA_37085	PLEKHB1	4	0	0	14	0	0
HGLibB_13758	DOK5	4	0	0	14	14	1
HGLibB_51724	TRPV3	3	0	3	14	50	0
HGLibB_30691	MYH7	1	0	0	14	10	4
HGLibA_04756	BRAP	2	16	0	14	29	11
HGLibB_36564	PIH1D2	1	0	3	14	0	0
HGLibB_03747	ATP6V1E1	6	0	0	14	10	2
HGLibB_56439	ZNF672	1	8	0	14	10	0
HGLibB_26031	LATS2	1	6	0	14	24	6
HGLibA_60160	hsa-mir-4439	4	10	0	14	29	4
HGLibA_57866	hsa-mir-1470	1	0	2	14	4	0
HGLibB_30974	NAALADL2	1	29	1	14	0	0
HGLibB_34502	OR8K3	0	21	0	14	40	3
HGLibA_10160	CLUH	0	14	1	14	3	0
HGLibA_48710	TCEAL3	0	6	1	14	0	1
HGLibB_13523	DNAJB4	0	10	0	14	0	0
HGLibA_22253	HSP90AB1	0	15	1	14	42	1
HGLibA_39029	PSEN2	0	5	0	14	4	0
HGLibB_14452	EDN3	0	4	0	14	70	13
HGLibA_57821	hsa-mir-139	0	14	0	14	1	0
HGLibB_52525	UBE2D4	0	7	0	14	0	1
HGLibA_58146	hsa-mir-19b-2	0	9	1	14	29	3
HGLibA_42342	RSPH9	0	5	0	14	2	0
HGLibB_54319	WNT7B	0	8	2	14	26	5
HGLibA_24004	JUN	0	3	0	14	0	2
HGLibA_21770	HN1L	0	24	3	14	2	6
HGLibA_62581	hsa-mir-6080	0	3	0	14	8	3
HGLibB_13018	DGAT2	0	1	0	14	22	1
HGLibA_24437	KCTD18	0	7	0	14	6	1
HGLibB_02935	ARL14	0	3	0	14	0	4
HGLibB_47604	STX8	0	3	3	14	0	0
HGLibB_53095	USB1	0	1	0	14	0	0
HGLibB_09251	CFH	0	2	0	14	0	0
HGLibA_30009	MRPL50	0	0	5	14	4	0
HGLibB_36919	PLAUR	0	0	1	14	0	1
HGLibB_51176	TRAF1	0	0	1	14	3	0
HGLibA_53630	VEZT	0	0	2	14	35	3
HGLibA_31660	NEK6	0	0	2	14	30	0
HGLibA_12976	DEPDC1B	0	0	3	14	50	4
HGLibA_58485	hsa-mir-30c-2	0	0	1	14	24	1
HGLibB_38894	PRSS45	0	0	1	14	18	5
HGLibA_14960	ELOVL2	0	0	3	14	23	5
HGLibA_02528	APOL1	0	0	1	14	50	3
HGLibB_08090	CCNG2	0	0	3	14	11	3
HGLibB_36129	PFN2	0	0	0	14	21	2
HGLibA_32704	NRL	0	0	0	14	3	1
HGLibB_03885	AVEN	0	0	0	14	20	0
HGLibB_03096	ARPP19	0	0	0	14	8	3
HGLibB_23532	IRAK4	0	0	0	14	27	3
HGLibB_34703	OTP	0	0	0	14	8	0
HGLibA_49645	TLR2	0	0	0	14	33	1
HGLibA_01676	ALOX12	0	0	0	14	15	1
HGLibA_35304	PAX4	0	0	0	14	30	2
HGLibA_08232	CD109	0	0	0	14	0	0
HGLibA_00145	ABCB6	0	0	0	14	11	2
HGLibB_30793	MYO1F	0	0	0	14	7	1
HGLibA_07590	CCDC13	0	0	0	14	12	0
HGLibA_23107	IL25	0	0	0	14	4	1
HGLibB_03235	ASB3	0	0	0	14	16	0
HGLibA_57769	hsa-mir-1324	0	0	0	14	0	0
HGLibA_53067	UPK1A	0	0	0	14	1	7
HGLibB_54191	WFDC12	14	0	1	13	4	0
HGLibB_55377	ZNF114	9	3	0	13	36	1
HGLibB_41496	RNF151	11	6	3	13	0	0
HGLibB_50790	TNKS1BP1	4	12	5	13	53	13
HGLibB_48721	TCF24	20	2	1	13	11	2
HGLibB_13963	DRP2	15	0	2	13	12	3
HGLibA_45832	SMTN	5	0	0	13	20	0
HGLibA_04391	BEAN1	12	0	0	13	22	2
HGLibA_04097	BAGE3	14	0	5	13	5	1
HGLibA_43079	SCXA	5	17	1	13	0	0
HGLibA_03179	ARX	14	0	5	13	16	1
HGLibA_50214	TMEM213	8	0	0	13	35	1
HGLibA_55163	ZFAND6	14	0	1	13	13	2
HGLibB_44736	SLC26A2	8	13	1	13	1	0
HGLibA_09547	CHRM1	3	0	0	13	13	1
HGLibA_50707	TNFAIP1	4	0	0	13	20	1
HGLibB_17536	FKBP14	12	0	3	13	0	3
HGLibA_45766	SMIM7	14	0	2	13	24	1
HGLibB_55047	ZDHHC3	7	0	0	13	13	0
HGLibB_28844	MEN1	3	0	0	13	11	0
HGLibA_53081	UPK3B	6	6	0	13	13	1
HGLibB_04220	BBS5	3	1	4	13	4	2
HGLibA_18322	GAB2	6	6	0	13	0	0
HGLibB_23782	ITIH6	12	21	1	13	41	6
HGLibB_31049	NANOG	4	12	0	13	26	0
HGLibB_03725	ATP6V0E2	4	0	0	13	6	0
HGLibA_27290	LRRC25	29	12	5	13	49	13
HGLibB_04844	BRS3	10	0	1	13	0	1
HGLibB_30925	N6AMT2	6	0	2	13	9	2
HGLibA_10549	COL24A1	14	0	0	13	4	0
HGLibA_24650	KIAA0753	12	1	1	13	11	1
HGLibB_05069	C10orf53	1	0	0	13	9	0
HGLibB_13127	DHRS7	7	0	0	13	27	1
HGLibA_65002	NonTargetingControlGuideForHuman_0619	6	5	0	13	7	0
HGLibA_41673	RNF39	11	0	1	13	60	5
HGLibA_65328	NonTargetingControlGuideForHuman_0945	17	7	0	13	39	5
HGLibB_14828	EIF4H	1	0	0	13	0	0
HGLibB_53152	USP17L11	26	6	6	13	30	6
HGLibA_45222	SLC4A5	10	0	0	13	5	4
HGLibB_45300	SLC7A11	5	2	0	13	11	2
HGLibB_49560	TLE6	1	0	0	13	29	4
HGLibA_48853	TCTA	2	0	0	13	0	0
HGLibB_07853	CCDC73	8	0	3	13	17	0
HGLibA_61385	hsa-mir-496	8	0	2	13	46	3
HGLibB_21639	HMBOX1	8	11	0	13	5	0
HGLibA_34320	OR5K4	10	0	0	13	34	5
HGLibA_23795	ITGB7	4	12	5	13	48	5
HGLibA_31361	NCR1	12	0	6	13	0	0
HGLibB_36203	PGLYRP1	2	12	0	13	21	0
HGLibB_49653	TM6SF2	6	6	3	13	0	0
HGLibB_20369	GSC	4	0	3	13	8	3
HGLibB_12834	DEFB112	11	4	4	13	49	4
HGLibB_14500	EFCAB11	10	0	3	13	14	1
HGLibB_48239	TANGO2	3	0	2	13	20	4
HGLibA_42741	SAR1B	4	19	1	13	0	0
HGLibB_22433	HYPK	6	0	1	13	29	0
HGLibA_09340	CHAD	2	0	0	13	11	1
HGLibA_41011	RGL4	8	0	3	13	0	0
HGLibB_09682	CIB4	2	0	0	13	2	4
HGLibB_06738	C9orf57	2	6	0	13	0	0
HGLibA_23149	IL36B	2	0	0	13	0	3
HGLibA_53553	VAV3	5	19	4	13	34	2
HGLibB_18999	GGTLC2	2	11	4	13	23	0
HGLibB_31206	NBR1	9	0	1	13	0	1
HGLibA_59951	hsa-mir-431	6	2	0	13	3	6
HGLibB_24525	KHDC1L	3	0	0	13	0	0
HGLibA_37999	PPME1	3	2	2	13	9	6
HGLibB_05651	C19orf38	7	0	2	13	0	0
HGLibA_04430	BET1	4	0	0	13	0	0
HGLibA_16446	FAM20B	3	1	0	13	27	0
HGLibB_04232	BCAM	7	12	1	13	11	1
HGLibA_00825	ADAMTS20	6	1	1	13	45	2
HGLibB_32700	NSD1	5	2	1	13	23	3
HGLibA_56966	ZPBP2	2	0	2	13	13	0
HGLibA_29103	MFSD4	9	0	1	13	26	2
HGLibA_04170	BASP1	3	0	0	13	3	0
HGLibA_60000	hsa-mir-432	4	1	0	13	21	2
HGLibB_15145	ENPP1	3	7	0	13	35	8
HGLibB_41034	RGS21	9	0	6	13	21	0
HGLibA_11671	CTPS2	3	0	1	13	13	0
HGLibB_15499	ERO1LB	4	3	2	13	3	0
HGLibA_16287	FAM175A	3	0	0	13	5	0
HGLibB_05938	C1QTNF3	5	0	0	13	8	4
HGLibA_42988	SCN3B	4	0	0	13	10	1
HGLibB_43738	SFXN4	7	0	4	13	3	0
HGLibA_24984	KIR2DL3	2	0	0	13	14	1
HGLibB_11157	CRISP2	12	0	0	13	14	2
HGLibA_49162	TFEB	4	0	0	13	13	3
HGLibB_16195	FAM161A	3	0	0	13	0	0
HGLibA_30270	MSX1	3	6	1	13	10	5
HGLibA_42249	RRH	3	0	0	13	35	3
HGLibA_41400	RNASE13	1	0	0	13	18	0
HGLibA_09000	CELA3B	4	0	1	13	47	3
HGLibA_47827	SUPT7L	2	0	0	13	0	0
HGLibA_58979	hsa-mir-329-1	2	1	0	13	14	3
HGLibB_17371	FGF20	6	15	1	13	28	2
HGLibB_20234	GRIA2	5	0	2	13	27	2
HGLibA_34640	OSBP2	5	0	0	13	2	2
HGLibA_21112	HELB	8	5	1	13	4	0
HGLibB_07326	CASP9	4	0	0	13	21	3
HGLibA_04653	BNIP2	1	0	0	13	5	0
HGLibA_06694	C9orf156	2	0	0	13	7	1
HGLibA_12430	DCAF15	4	4	5	13	0	1
HGLibB_24901	KIF3A	1	0	0	13	57	4
HGLibB_44036	SHROOM2	1	1	0	13	57	4
HGLibB_15899	FABP5	1	11	0	13	11	7
HGLibA_11600	CTCFL	3	0	0	13	20	3
HGLibB_09286	CFTR	1	0	0	13	6	0
HGLibB_53290	USP39	5	6	0	13	4	2
HGLibA_04021	B4GALNT4	3	0	0	13	43	7
HGLibB_42355	RTN4	2	4	0	13	21	1
HGLibB_27401	LRRC8E	5	0	0	13	46	7
HGLibA_17305	FETUB	1	3	3	13	34	0
HGLibB_42247	RSAD2	4	9	4	13	26	3
HGLibB_50070	TMEM187	3	16	0	13	6	1
HGLibB_23495	IQCK	4	4	1	13	20	0
HGLibA_52384	TWSG1	5	1	1	13	27	1
HGLibA_64454	NonTargetingControlGuideForHuman_0071	3	6	6	13	13	0
HGLibB_00878	ADAT2	2	0	0	13	17	1
HGLibA_64899	NonTargetingControlGuideForHuman_0516	1	11	0	13	76	2
HGLibB_11265	CRYGC	2	0	0	13	10	1
HGLibB_09360	CHCHD3	1	0	2	13	3	1
HGLibA_65257	NonTargetingControlGuideForHuman_0874	1	0	0	13	1	1
HGLibA_47496	STK35	1	10	1	13	54	0
HGLibB_52269	TULP2	2	0	0	13	4	4
HGLibB_34262	OR5J2	3	15	3	13	17	0
HGLibB_21711	HMHA1	1	1	0	13	0	0
HGLibA_28511	MBNL2	1	0	3	13	0	3
HGLibA_32172	NME7	1	0	3	13	31	5
HGLibA_44138	SIGLEC15	1	0	0	13	10	0
HGLibA_11609	CTDSP1	1	4	3	13	0	0
HGLibB_25679	KRTAP22-1	1	4	0	13	18	0
HGLibB_00654	ACTR2	1	20	1	13	0	0
HGLibA_22606	IFI30	4	0	0	13	0	0
HGLibA_04292	BCL11B	1	8	0	13	39	4
HGLibB_54218	WFIKKN2	4	0	1	13	14	1
HGLibB_46879	SRCRB4D	1	9	0	13	5	0
HGLibA_65157	NonTargetingControlGuideForHuman_0774	2	0	3	13	22	0
HGLibA_21935	HOXB3	2	0	0	13	21	5
HGLibA_57837	hsa-mir-143	0	35	0	13	0	0
HGLibA_42426	RTP2	0	9	0	13	28	6
HGLibA_34646	OSBPL11	0	8	0	13	0	0
HGLibA_17749	FNDC3B	0	7	0	13	16	3
HGLibB_02531	APOL3	0	9	1	13	17	3
HGLibB_04530	BIVM	0	5	0	13	10	0
HGLibA_06523	C7orf25	0	5	0	13	24	2
HGLibA_64601	NonTargetingControlGuideForHuman_0218	0	5	0	13	0	1
HGLibA_19125	GIPC3	0	17	0	13	6	1
HGLibB_38206	PQLC2	0	5	0	13	16	1
HGLibA_51451	TRIM28	0	15	2	13	23	0
HGLibB_19789	GPLD1	0	9	1	13	9	2
HGLibB_10664	COMMD7	0	2	0	13	8	0
HGLibA_35620	PCLO	0	11	0	13	0	0
HGLibA_08009	CCL26	0	6	1	13	8	0
HGLibB_22818	IGFL4	0	1	0	13	21	0
HGLibB_44969	SLC35G3	0	2	1	13	0	0
HGLibB_55428	ZNF146	0	7	2	13	25	2
HGLibB_42602	SALL4	0	11	0	13	0	0
HGLibA_25698	KRTAP20-1	0	6	0	13	0	0
HGLibB_39896	RAB42	0	24	4	13	5	1
HGLibA_64716	NonTargetingControlGuideForHuman_0333	0	3	0	13	0	0
HGLibA_12986	DEPDC7	0	3	0	13	2	0
HGLibA_26857	LOC100506388	0	5	4	13	0	0
HGLibA_23392	INSL6	0	1	1	13	26	5
HGLibA_45877	SNAP25	0	1	3	13	9	0
HGLibA_21933	HOXB2	0	0	3	13	45	3
HGLibB_50542	TMOD4	0	0	1	13	0	0
HGLibB_55949	ZNF445	0	0	1	13	8	0
HGLibB_19280	GLRA3	0	0	4	13	0	0
HGLibB_18995	GGT7	0	0	1	13	9	0
HGLibA_50810	TNFSF13B	0	0	2	13	19	0
HGLibA_31091	NANOG	0	0	2	13	0	0
HGLibB_00955	ADH4	0	0	4	13	6	0
HGLibA_17732	FN3KRP	0	0	1	13	10	1
HGLibA_22068	HPX	0	0	1	13	0	1
HGLibB_49835	TMEM120A	0	0	1	13	0	1
HGLibA_31190	NAT9	0	0	1	13	39	1
HGLibA_24909	KIF24	0	0	0	13	0	0
HGLibA_24806	KIAA1704	0	0	0	13	27	2
HGLibB_38342	PRDM5	0	0	0	13	53	4
HGLibA_45709	SMG8	0	0	0	13	0	0
HGLibA_44750	SLC25A45	0	0	0	13	27	4
HGLibA_58099	hsa-mir-196b	0	0	0	13	11	0
HGLibA_32406	NPAT	0	0	0	13	5	0
HGLibA_51058	TP53BP2	0	0	0	13	11	0
HGLibA_13740	DOCK2	0	0	0	13	0	0
HGLibB_17613	FLJ45513	0	0	0	13	51	0
HGLibA_15734	EXOC2	0	0	0	13	0	0
HGLibA_35155	PAPSS2	0	0	0	13	44	4
HGLibA_05427	C15orf60	0	0	0	13	0	0
HGLibA_23274	INCA1	0	0	0	13	22	10
HGLibB_56582	ZNF735	0	0	0	13	21	0
HGLibB_13939	DRD2	0	0	0	13	19	1
HGLibA_17665	FLT3	0	0	0	13	12	0
HGLibA_62998	hsa-mir-664b	0	0	0	13	7	2
HGLibA_63516	hsa-mir-6835	0	0	0	13	30	3
HGLibA_32021	NKRF	0	0	0	13	1	1
HGLibA_23072	IL20	0	0	0	13	0	0
HGLibA_38173	PPP2R5B	0	0	0	13	42	7
HGLibB_28942	METTL21C	0	0	0	13	67	0
HGLibA_12160	CYP3A5	0	0	0	13	0	0
HGLibB_34860	P4HA3	0	0	0	13	22	5
HGLibA_07488	CCAR1	0	0	0	13	16	0
HGLibB_00182	ABCC6	0	0	0	13	11	0
HGLibA_34067	OR4X1	0	0	0	13	5	3
HGLibA_46303	SP4	0	0	0	13	65	8
HGLibA_16317	FAM181A	0	0	0	13	18	0
HGLibB_48055	SZRD1	0	0	0	13	0	0
HGLibA_00221	ABCG4	0	0	0	13	40	1
HGLibA_50316	TMEM25	0	0	0	13	9	1
HGLibA_17518	FIGN	0	0	0	13	0	0
HGLibA_11107	CREBBP	0	0	0	13	35	7
HGLibB_19922	GPR158	0	0	0	13	9	0
HGLibB_42863	SCGB1D2	0	0	0	13	0	0
HGLibA_55183	ZFP106	0	0	0	13	53	2
HGLibB_22127	HSCB	0	0	0	13	2	0
HGLibA_29098	MFSD3	0	0	0	13	18	1
HGLibA_34287	OR5F1	0	0	0	13	0	0
HGLibB_02463	APOB	0	0	0	13	18	1
HGLibA_02882	ARID1A	0	0	0	13	18	1
HGLibA_53400	USP54	0	0	0	13	19	0
HGLibA_53554	VAV3	0	0	0	13	3	0
HGLibB_29635	MORN4	2	8	0	12	0	0
HGLibB_27094	LRBA	5	6	1	12	8	2
HGLibB_33725	OR2B3	10	0	3	12	8	2
HGLibA_62697	hsa-mir-615	24	0	0	12	11	0
HGLibA_33138	NXF5	4	0	0	12	1	1
HGLibB_35189	PARP3	1	5	0	12	0	0
HGLibA_17473	FHDC1	2	0	0	12	52	4
HGLibA_03131	ARSB	8	0	2	12	5	1
HGLibB_37818	PPEF1	11	7	0	12	23	3
HGLibA_09982	CLEC4C	4	0	0	12	26	0
HGLibA_13820	DPEP2	5	0	0	12	20	0
HGLibA_12445	DCAF4L2	5	0	0	12	25	2
HGLibA_37745	POTEJ	8	10	3	12	24	1
HGLibB_17220	FCRLA	3	16	0	12	67	0
HGLibA_18278	FZD6	17	23	5	12	23	0
HGLibB_50243	TMEM246	8	0	1	12	0	0
HGLibA_36241	PGK1	12	25	3	12	12	3
HGLibA_06732	C9orf41	12	0	4	12	52	13
HGLibA_18432	GAGE1	17	51	15	12	13	6
HGLibA_47214	SSX4B	1	0	0	12	18	2
HGLibA_02738	ARHGAP25	3	0	0	12	0	0
HGLibA_28179	MAP3K19	4	0	0	12	0	0
HGLibB_52936	UNC13D	5	3	1	12	16	1
HGLibA_12643	DDT	15	15	1	12	10	2
HGLibB_01560	ALDH3A1	4	6	3	12	12	0
HGLibB_20230	GRHPR	1	0	1	12	0	1
HGLibA_17133	FBXO9	4	0	0	12	0	1
HGLibA_03272	ASCL3	6	0	0	12	13	0
HGLibB_18501	GALNT1	3	0	3	12	1	0
HGLibA_02054	ANKRD28	3	0	4	12	2	0
HGLibB_20509	GTF2F1	10	0	0	12	6	0
HGLibA_61220	hsa-mir-4778	6	2	1	12	0	2
HGLibA_14676	EHD4	9	14	2	12	0	2
HGLibB_12166	CYP4B1	12	0	0	12	1	0
HGLibA_58168	hsa-mir-203a	8	1	1	12	28	7
HGLibB_42093	RPS4Y1	11	0	0	12	7	2
HGLibA_38965	PRSS56	14	5	0	12	12	1
HGLibA_25827	KRTAP8-1	1	0	0	12	7	2
HGLibB_21596	HLA-DQA2	1	0	1	12	12	0
HGLibA_46230	SOX11	4	0	4	12	8	0
HGLibB_45695	SMIM21	6	20	2	12	0	1
HGLibA_64510	NonTargetingControlGuideForHuman_0127	5	0	1	12	0	0
HGLibA_46523	SPATA6	4	14	1	12	0	0
HGLibB_42825	SCARF2	1	13	0	12	21	8
HGLibA_13672	DND1	5	0	1	12	45	2
HGLibB_52558	UBE2K	3	0	2	12	18	0
HGLibA_45242	SLC51B	6	6	4	12	0	0
HGLibB_18167	FUT3	19	0	5	12	18	0
HGLibA_63892	hsa-mir-758	4	1	2	12	3	4
HGLibA_35331	PBK	8	4	2	12	0	0
HGLibA_32150	NME1	2	5	3	12	24	0
HGLibA_21023	HDAC8	12	0	0	12	64	5
HGLibA_33773	OR2B6	7	0	0	12	0	0
HGLibA_59063	hsa-mir-3609	3	7	0	12	15	1
HGLibA_50762	TNFRSF17	6	7	0	12	0	0
HGLibA_33067	NUP62CL	7	0	1	12	6	0
HGLibA_10497	COL10A1	1	0	0	12	43	1
HGLibB_01206	AGO2	1	0	0	12	13	5
HGLibA_10051	CLIP4	9	25	5	12	22	0
HGLibB_27541	LTB	3	0	1	12	26	0
HGLibB_45041	SLC39A11	6	0	0	12	25	5
HGLibA_21003	HDAC11	4	5	3	12	14	0
HGLibA_31930	NIF3L1	11	0	0	12	33	2
HGLibB_31699	NEUROD6	6	11	1	12	30	1
HGLibB_36091	PFDN1	3	0	0	12	35	11
HGLibA_32749	NSDHL	3	21	0	12	14	1
HGLibA_64644	NonTargetingControlGuideForHuman_0261	1	10	4	12	12	2
HGLibB_55278	ZKSCAN1	1	4	0	12	17	1
HGLibB_19509	GNG8	7	0	3	12	9	5
HGLibB_04042	B9D1	8	19	4	12	20	1
HGLibA_60967	hsa-mir-4717	2	0	1	12	23	0
HGLibA_62216	hsa-mir-563	6	1	2	12	0	0
HGLibA_04764	BRCA2	2	0	0	12	30	6
HGLibA_54217	WDR91	6	0	3	12	6	0
HGLibA_27307	LRRC30	7	0	0	12	16	1
HGLibA_07126	CANT1	4	0	2	12	16	0
HGLibB_32259	NOP10	5	11	2	12	7	3
HGLibA_54240	WEE2	4	1	2	12	60	2
HGLibA_38431	PRELID2	2	14	0	12	16	3
HGLibB_16570	FAM45A	2	3	0	12	0	0
HGLibB_10433	COA1	2	9	3	12	15	1
HGLibB_08062	CCNC	6	0	1	12	0	2
HGLibA_03243	ASB5	9	0	0	12	18	0
HGLibB_22974	IL17RA	3	0	0	12	42	5
HGLibA_20008	GPR26	4	0	2	12	22	2
HGLibA_36690	PINK1	2	0	0	12	1	3
HGLibA_36705	PIP4K2A	6	0	0	12	14	1
HGLibA_14337	EAF2	7	0	0	12	14	0
HGLibB_09125	CEP350	4	0	1	12	2	0
HGLibB_12053	CYP1A1	6	0	6	12	9	0
HGLibA_38768	PRPSAP2	1	0	2	12	18	2
HGLibB_28009	MAML3	5	0	0	12	35	6
HGLibB_38229	PRAMEF1	3	0	0	12	3	2
HGLibB_24232	KCNJ16	5	12	1	12	0	0
HGLibA_34155	OR52D1	2	3	1	12	0	0
HGLibB_02140	ANKRD66	5	11	8	12	1	0
HGLibB_31735	NFATC2IP	3	10	0	12	3	0
HGLibB_52925	UNC119B	3	0	3	12	31	2
HGLibA_06227	C3orf30	3	0	1	12	14	0
HGLibB_30319	MTFR1	1	0	1	12	2	1
HGLibB_43635	SF1	5	0	0	12	1	0
HGLibB_48180	TAF5	3	0	2	12	0	2
HGLibB_05663	C19orf45	2	13	0	12	4	3
HGLibB_45966	SNW1	17	0	0	12	27	4
HGLibA_10285	CNIH1	1	0	1	12	10	1
HGLibA_16198	FAM159A	5	0	0	12	26	0
HGLibA_34888	P2RY4	2	0	0	12	12	4
HGLibA_44124	SIGLEC1	5	11	0	12	2	0
HGLibB_32247	NOMO1	2	0	1	12	24	0
HGLibB_21998	HPDL	2	5	0	12	4	1
HGLibB_08259	CD1B	2	2	2	12	2	0
HGLibA_29453	MMAB	1	0	2	12	27	3
HGLibA_53467	UTS2R	4	10	0	12	25	0
HGLibB_52726	UBXN6	3	8	1	12	10	1
HGLibB_19555	GNRH2	4	1	0	12	5	0
HGLibB_56890	ZP3	3	0	0	12	62	10
HGLibB_21519	HIST2H3D	4	15	1	12	5	1
HGLibA_36761	PITX1	1	0	1	12	7	4
HGLibB_10181	CMC4	1	0	3	12	21	1
HGLibA_59861	hsa-mir-4288	7	8	0	12	3	2
HGLibB_35984	PEG3	1	8	0	12	50	5
HGLibB_45693	SMIM21	1	5	0	12	6	0
HGLibB_07555	CCDC12	5	0	0	12	17	1
HGLibB_01347	AIM1	2	1	0	12	9	0
HGLibA_41252	RILPL1	1	0	4	12	8	1
HGLibB_52140	TTLL4	3	0	2	12	0	0
HGLibB_43597	SETD4	2	2	0	12	19	4
HGLibA_41045	RGR	3	0	0	12	8	3
HGLibA_38389	PRDM4	6	0	2	12	127	26
HGLibA_11608	CTDSP1	6	0	0	12	15	2
HGLibA_34631	ORMDL3	1	0	0	12	39	1
HGLibB_41013	RGS14	3	1	3	12	38	2
HGLibA_10755	COQ4	2	2	0	12	0	0
HGLibB_11814	CWF19L2	1	0	1	12	20	0
HGLibA_15531	ERP44	2	0	1	12	0	2
HGLibB_22677	IFNG	3	6	2	12	10	0
HGLibA_23431	INTS7	1	0	0	12	0	0
HGLibB_29800	MRGPRF	1	0	0	12	70	5
HGLibA_17608	FLG	2	13	0	12	43	2
HGLibB_14593	EFTUD1	1	0	1	12	6	1
HGLibB_04108	BAHD1	1	0	1	12	12	0
HGLibB_22709	IFRD2	1	0	0	12	77	8
HGLibA_30414	MTMR11	0	5	0	12	0	0
HGLibB_42261	RSG1	0	24	2	12	87	5
HGLibB_10912	CPEB3	0	9	0	12	24	2
HGLibB_52790	UFSP1	0	11	0	12	48	6
HGLibA_40370	RASL12	0	19	4	12	25	6
HGLibA_34578	OR9I1	0	7	0	12	12	0
HGLibB_31143	NAT8B	0	9	0	12	3	0
HGLibB_33426	OR10A5	0	2	2	12	21	1
HGLibB_44995	SLC37A3	0	1	4	12	19	0
HGLibA_59168	hsa-mir-3656	0	14	5	12	0	0
HGLibB_34783	OXNAD1	0	21	0	12	0	0
HGLibB_40284	RASGEF1C	0	6	0	12	0	0
HGLibB_25549	KRTAP1-4	0	6	0	12	9	0
HGLibA_52019	TSSK4	0	7	3	12	0	0
HGLibA_22699	IFNAR2	0	8	0	12	14	3
HGLibA_03869	AUP1	0	3	1	12	14	0
HGLibA_22184	HSD17B14	0	15	0	12	8	0
HGLibA_04901	BTBD16	0	4	2	12	0	0
HGLibB_40899	RFTN1	0	8	0	12	13	0
HGLibA_39191	PSME1	0	9	0	12	0	0
HGLibA_04281	BCKDHB	0	9	0	12	22	3
HGLibB_04830	BRMS1L	0	3	0	12	35	6
HGLibA_24449	KCTD21	0	1	1	12	5	1
HGLibA_05037	C10orf114	0	7	0	12	4	0
HGLibB_17912	FOXP3	0	1	0	12	0	0
HGLibA_36814	PKHD1	0	3	5	12	16	1
HGLibA_63377	hsa-mir-6800	0	6	0	12	31	1
HGLibA_29632	MOGS	0	1	0	12	5	0
HGLibA_58317	hsa-mir-2278	0	0	3	12	6	5
HGLibA_35570	PCDHGC3	0	0	2	12	0	0
HGLibA_13922	DPYS	0	0	1	12	3	0
HGLibA_20197	GRAMD1B	0	0	2	12	24	4
HGLibB_03379	ASTN1	0	0	6	12	1	0
HGLibA_60759	hsa-mir-4662a	0	0	2	12	22	4
HGLibA_57993	hsa-mir-183	0	0	4	12	10	0
HGLibB_49778	TMEM100	0	0	1	12	34	5
HGLibB_22941	IL13	0	0	2	12	0	0
HGLibB_33236	ODF2L	0	0	2	12	12	2
HGLibA_14578	EFHD2	0	0	1	12	16	0
HGLibB_45735	SMO	0	0	1	12	7	0
HGLibA_05713	C19orf81	0	0	1	12	0	0
HGLibB_08452	CD82	0	0	2	12	0	0
HGLibA_37225	PLS1	0	0	1	12	0	0
HGLibB_14156	DUSP3	0	0	2	12	11	2
HGLibB_11243	CRYBA2	0	0	1	12	2	0
HGLibB_52091	TTC8	0	0	3	12	0	0
HGLibA_28026	MAL2	0	0	2	12	0	0
HGLibA_47067	SRSF11	0	0	1	12	1	2
HGLibB_00794	ADAMTS12	0	0	0	12	0	0
HGLibB_32885	NUDCD3	0	0	0	12	5	0
HGLibA_63830	hsa-mir-7150	0	0	0	12	9	1
HGLibB_54889	ZC3H12B	0	0	0	12	9	3
HGLibA_60610	hsa-mir-4537	0	0	0	12	1	0
HGLibB_07024	CALM3	0	0	0	12	3	3
HGLibB_31850	NHLH2	0	0	0	12	24	1
HGLibA_00345	ACAA2	0	0	0	12	0	0
HGLibA_48470	TBC1D10C	0	0	0	12	0	0
HGLibA_31297	NCF1	0	0	0	12	8	0
HGLibA_35204	PARM1	0	0	0	12	20	0
HGLibA_31650	NEK3	0	0	0	12	19	2
HGLibB_08401	CD53	0	0	0	12	4	2
HGLibB_28430	MBD3L1	0	0	0	12	13	0
HGLibB_11781	CUL9	0	0	0	12	29	0
HGLibA_04854	BRWD1	0	0	0	12	0	0
HGLibB_00037	AADACL4	0	0	0	12	12	1
HGLibB_33207	OCLM	0	0	0	12	0	0
HGLibB_01313	AHSA2	0	0	0	12	6	2
HGLibB_52076	TTC4	0	0	0	12	0	0
HGLibB_55995	ZNF474	0	0	0	12	11	0
HGLibB_19750	GPC6	0	0	0	12	1	1
HGLibB_29197	MID2	0	0	0	12	0	0
HGLibB_35535	PCED1A	0	0	0	12	0	0
HGLibB_13331	DLGAP5	0	0	0	12	7	2
HGLibA_03394	ASXL3	0	0	0	12	0	2
HGLibB_55628	ZNF264	0	0	0	12	38	3
HGLibB_02280	AP1B1	0	0	0	12	21	5
HGLibA_10697	COPB2	0	0	0	12	0	0
HGLibB_06050	C22orf15	0	0	0	12	29	2
HGLibB_05158	C11orf58	0	0	0	12	12	1
HGLibA_46028	SNX10	0	0	0	12	30	1
HGLibB_20317	GRM2	0	0	0	12	22	0
HGLibA_64318	hsa-mir-936	0	0	0	12	15	0
HGLibA_15761	EXOC7	0	0	0	12	20	1
HGLibB_07168	CAPN6	0	0	0	12	7	2
HGLibB_17304	FFAR2	0	0	0	12	16	3
HGLibB_22230	HSPA12A	0	0	0	12	2	3
HGLibB_48894	TECTA	0	0	0	12	3	0
HGLibB_01760	AMDHD2	0	0	0	12	9	2
HGLibB_00559	ACSL4	0	0	0	12	13	1
HGLibA_53343	USP35	0	0	0	12	4	0
HGLibA_24834	KIAA1984	0	0	0	12	46	3
HGLibB_14487	EEF2	0	0	0	12	0	0
HGLibB_11036	CR1L	0	0	0	12	5	0
HGLibA_34134	OR51T1	7	11	1	11	8	1
HGLibB_29768	MRAP2	9	18	0	11	44	14
HGLibB_34279	OR5L2	1	0	4	11	8	4
HGLibA_27200	LRP10	5	12	1	11	7	0
HGLibA_00359	ACAD8	4	0	0	11	9	2
HGLibB_08974	CECR5	3	0	0	11	22	2
HGLibA_01413	AKAP12	16	19	0	11	9	1
HGLibB_25482	KRT6C	7	0	0	11	0	0
HGLibB_46160	SOWAHB	11	0	3	11	0	0
HGLibB_14716	EIF2B2	13	0	1	11	7	0
HGLibA_19416	GMNC	16	0	2	11	3	4
HGLibA_18430	GAGE1	35	37	7	11	11	9
HGLibA_39731	QPCTL	8	7	4	11	0	0
HGLibB_18056	FSD1L	5	16	0	11	2	0
HGLibB_09938	CLEC18B	6	10	0	11	0	0
HGLibB_53850	VWA8	1	7	1	11	53	0
HGLibA_01991	ANKRD10	10	15	7	11	17	2
HGLibA_18915	GEMIN4	6	0	0	11	22	0
HGLibB_56277	ZNF594	15	0	2	11	21	0
HGLibA_62355	hsa-mir-5704	10	0	1	11	22	4
HGLibA_60037	hsa-mir-4328	6	0	0	11	48	0
HGLibA_34802	OVOL1	2	7	2	11	9	3
HGLibB_24105	KCNA5	8	0	4	11	7	1
HGLibB_11503	CT47A1	38	17	9	11	36	0
HGLibA_05063	C10orf25	4	0	1	11	9	1
HGLibB_19492	GNG2	10	0	0	11	21	5
HGLibB_09841	CLDN10	9	21	1	11	7	0
HGLibB_41307	RLN3	2	0	0	11	15	0
HGLibA_38103	PPP1R3C	3	0	5	11	64	3
HGLibB_36817	PLA1A	9	15	0	11	5	0
HGLibA_37728	POTEE	33	19	4	11	12	3
HGLibB_36407	PHOX2B	6	7	2	11	36	0
HGLibB_56651	ZNF775	6	0	2	11	0	2
HGLibA_47986	SYNE4	23	0	4	11	27	2
HGLibA_36184	PFN4	6	0	0	11	0	0
HGLibA_47703	SUCLG2	4	0	1	11	6	5
HGLibA_49891	TMEM119	6	0	0	11	20	0
HGLibB_33973	OR4K13	8	11	0	11	11	0
HGLibB_29320	MKX	4	0	1	11	5	4
HGLibB_11505	CT47A1	54	13	9	11	45	4
HGLibB_23490	IQCJ	2	9	2	11	27	0
HGLibA_58004	hsa-mir-185	13	2	0	11	2	0
HGLibA_10222	CMTM5	4	2	1	11	5	1
HGLibB_02953	ARL17B	3	0	0	11	18	3
HGLibA_28314	MAPRE1	6	3	4	11	49	3
HGLibB_26577	LIPH	4	5	0	11	15	0
HGLibB_28151	MAP3K6	7	0	0	11	12	1
HGLibB_26336	LGALS7	6	0	0	11	8	1
HGLibB_23457	IQCB1	9	8	0	11	33	1
HGLibA_09173	CEP85L	7	0	2	11	0	0
HGLibA_65361	NonTargetingControlGuideForHuman_0978	21	8	0	11	23	3
HGLibA_64018	hsa-mir-7973-1	4	0	1	11	12	0
HGLibA_11623	CTGF	3	0	0	11	0	0
HGLibB_38663	PRPF19	3	0	5	11	18	2
HGLibA_64418	NonTargetingControlGuideForHuman_0035	10	8	0	11	6	0
HGLibA_26205	LCT	5	0	0	11	0	0
HGLibA_23332	INO80E	6	6	3	11	49	3
HGLibB_48751	TCHP	9	0	6	11	3	0
HGLibB_34652	OSMR	16	22	8	11	25	0
HGLibB_01014	ADORA2B	2	17	1	11	0	1
HGLibB_30810	MYO5B	5	3	0	11	23	1
HGLibA_08737	CDK14	10	0	0	11	1	0
HGLibB_05907	C1QA	3	0	0	11	6	0
HGLibA_21849	HNRNPUL1	2	5	3	11	0	1
HGLibA_10425	CNTNAP3	8	10	1	11	14	2
HGLibA_45762	SMIM5	1	0	0	11	4	1
HGLibA_45439	SLC9C1	4	0	0	11	28	10
HGLibA_33831	OR2L8	13	0	2	11	25	4
HGLibB_29074	MFSD7	2	0	1	11	2	1
HGLibB_43441	SERINC4	2	2	0	11	24	1
HGLibA_58725	hsa-mir-3161	5	0	0	11	6	0
HGLibB_09991	CLEC5A	7	0	3	11	5	1
HGLibA_50227	TMEM218	3	0	0	11	25	1
HGLibA_64796	NonTargetingControlGuideForHuman_0413	5	0	0	11	17	0
HGLibB_20223	GRHL2	7	21	3	11	0	0
HGLibB_12730	DDX54	4	0	0	11	15	2
HGLibB_13530	DNAJB6	6	0	0	11	0	0
HGLibB_22965	IL17C	5	9	5	11	15	0
HGLibB_09539	CHRM1	13	6	2	11	4	2
HGLibA_46734	SPNS1	8	0	3	11	8	0
HGLibA_60657	hsa-mir-4638	14	5	0	11	1	0
HGLibB_48086	TAB2	4	6	0	11	0	0
HGLibB_04444	BEX4	4	0	0	11	26	2
HGLibB_04244	BCAR1	5	0	2	11	12	0
HGLibA_55270	ZFYVE1	2	1	0	11	0	0
HGLibA_56683	ZNF76	8	8	2	11	6	1
HGLibB_15381	ERAP1	7	1	0	11	30	0
HGLibA_31550	NDUFS3	10	2	2	11	10	0
HGLibB_09965	CLEC3A	12	0	4	11	33	4
HGLibA_10190	CMC4	6	4	1	11	1	0
HGLibA_54243	WFDC1	4	0	0	11	7	0
HGLibA_45405	SLC9A3	10	1	0	11	21	1
HGLibB_47420	STK3	7	0	0	11	0	0
HGLibB_34974	PAGR1	9	0	1	11	13	0
HGLibA_00279	ABHD4	11	0	0	11	2	2
HGLibA_01551	ALDH1B1	13	0	4	11	23	0
HGLibB_30248	MT1G	9	0	0	11	6	0
HGLibB_25603	KRTAP12-4	12	6	7	11	32	7
HGLibA_44941	SLC34A2	8	8	0	11	7	9
HGLibA_33134	NXF3	2	0	5	11	12	0
HGLibB_39294	PTGFRN	7	16	2	11	3	2
HGLibA_23091	IL22RA1	4	8	1	11	0	1
HGLibB_40027	RAD51	4	0	0	11	6	4
HGLibA_08921	CDYL2	18	9	1	11	25	5
HGLibB_01738	ALX4	4	0	5	11	0	0
HGLibA_07511	CCDC102B	3	0	5	11	0	0
HGLibB_06248	C3orf55	3	9	1	11	4	0
HGLibB_11708	CTSL1	5	0	0	11	7	0
HGLibB_22089	HS2ST1	4	0	0	11	32	3
HGLibA_32224	NNMT	8	3	2	11	7	0
HGLibA_38108	PPP1R3D	11	8	2	11	1	0
HGLibA_49156	TFDP3	8	0	0	11	0	3
HGLibB_10582	COL5A3	7	3	9	11	6	0
HGLibA_21782	HNF4G	6	4	1	11	0	0
HGLibB_39292	PTGFR	2	0	0	11	12	1
HGLibB_09840	CLDN10	3	15	1	11	12	0
HGLibA_55483	ZNF140	5	0	0	11	0	0
HGLibA_27653	LY6D	6	8	0	11	32	1
HGLibB_08239	CD163L1	2	0	0	11	36	4
HGLibB_47991	SYT11	4	6	2	11	9	0
HGLibA_13267	DIRC2	15	0	0	11	17	2
HGLibA_01760	AMDHD1	3	27	3	11	0	1
HGLibA_10674	COMMD7	1	22	0	11	0	0
HGLibA_38166	PPP2R4	1	8	1	11	1	4
HGLibA_07102	CAMP	2	0	3	11	19	2
HGLibB_49245	THAP5	11	4	1	11	4	0
HGLibB_00741	ADAM18	6	0	0	11	3	0
HGLibB_31471	NDUFB2	3	0	4	11	0	0
HGLibB_35872	PDLIM5	6	6	1	11	7	0
HGLibA_38082	PPP1R27	6	0	0	11	0	2
HGLibB_05998	C20orf195	2	8	0	11	7	0
HGLibA_63860	hsa-mir-7158	5	0	0	11	18	1
HGLibB_49305	THOC1	6	0	0	11	6	2
HGLibA_22974	IL13RA1	7	0	6	11	15	0
HGLibB_01655	ALKBH5	3	0	2	11	0	0
HGLibA_10650	COMMD1	5	4	0	11	54	1
HGLibA_32177	NME9	2	0	0	11	7	0
HGLibA_27694	LYAR	2	9	0	11	0	0
HGLibA_61273	hsa-mir-4792	7	0	0	11	17	1
HGLibB_08158	CCR7	4	0	0	11	13	0
HGLibA_34219	OR56A5	6	0	2	11	16	0
HGLibB_08197	CCT5	1	0	1	11	34	10
HGLibA_50161	TMEM198	7	0	0	11	0	0
HGLibB_09321	CGRRF1	5	0	2	11	19	2
HGLibB_53438	VAMP7_X	5	3	2	11	2	0
HGLibA_37445	POC1B	2	2	0	11	5	0
HGLibA_10722	COPS5	3	5	0	11	7	2
HGLibA_26850	LOC100505549	3	0	0	11	0	0
HGLibB_02097	ANKRD42	9	0	0	11	3	0
HGLibA_14571	EFHC1	3	0	0	11	0	0
HGLibB_54754	ZBTB12	2	9	0	11	0	0
HGLibA_48094	SYT9	5	2	0	11	44	2
HGLibA_43188	SEC13	1	10	0	11	0	0
HGLibB_10565	COL4A3BP	7	0	0	11	0	0
HGLibB_29093	MGAT2	4	0	1	11	48	7
HGLibA_50431	TMEM52	2	1	0	11	18	1
HGLibA_11308	CSB-PGBD3	2	7	0	11	17	0
HGLibB_14779	EIF3M	2	17	0	11	10	3
HGLibB_22607	IFITM1	1	0	2	11	8	6
HGLibA_53078	UPK3A	4	0	2	11	2	1
HGLibA_18419	GADD45B	1	4	0	11	17	0
HGLibB_15161	ENPP6	4	6	0	11	0	1
HGLibA_23587	IRF3	4	19	4	11	34	3
HGLibB_34050	OR51D1	2	9	1	11	57	2
HGLibA_45815	SMPDL3A	3	0	0	11	0	0
HGLibB_47592	STX4	1	9	1	11	0	1
HGLibB_50044	TMEM183A	3	0	2	11	26	2
HGLibA_20453	GSTA2	3	9	0	11	2	0
HGLibA_53197	USP11	1	0	0	11	10	0
HGLibB_41171	RHPN1	2	0	0	11	40	1
HGLibA_47106	SS18L1	2	1	0	11	0	1
HGLibB_11272	CRYGS	2	3	3	11	4	0
HGLibA_20137	GPRC6A	2	2	0	11	18	5
HGLibB_53575	VGLL3	3	0	0	11	9	0
HGLibA_55416	ZMYND12	4	0	0	11	6	1
HGLibA_27302	LRRC29	1	0	0	11	7	1
HGLibA_38529	PRKAR2B	3	7	0	11	14	3
HGLibA_11214	CROT	2	7	0	11	0	0
HGLibA_30101	MRPS36	1	0	3	11	5	3
HGLibB_00060	AANAT	1	0	0	11	5	0
HGLibA_35016	PAGE5	1	0	0	11	5	6
HGLibA_11784	CUL4B	3	12	2	11	11	0
HGLibB_30897	MZT1	3	0	0	11	1	0
HGLibB_07366	CATSPERG	3	20	0	11	12	1
HGLibB_27373	LRRC7	2	6	1	11	2	3
HGLibA_03956	B3GALT2	1	7	4	11	21	0
HGLibB_25329	KPNA5	9	0	0	11	34	6
HGLibB_19856	GPR128	1	14	2	11	0	0
HGLibB_36973	PLCXD1_X	3	0	2	11	9	4
HGLibB_20477	GSTZ1	6	0	0	11	16	0
HGLibA_21765	HMX3	1	0	0	11	1	1
HGLibA_57482	hsa-mir-1265	1	2	0	11	14	0
HGLibA_17683	FLYWCH2	1	20	0	11	11	2
HGLibA_00618	ACTL10	2	25	0	11	4	0
HGLibB_29855	MRPL12	3	0	4	11	26	2
HGLibB_42452	RXRA	1	0	0	11	0	0
HGLibA_15022	EMC8	1	0	3	11	13	1
HGLibB_35681	PDCD2	1	2	0	11	0	0
HGLibB_37365	PNPLA4	1	5	1	11	13	0
HGLibA_38391	PRDM5	1	0	6	11	6	0
HGLibA_13865	DPP10	2	7	1	11	0	0
[truncated: 117,462 more rows]

## Sheet: cGAMP_Raw_Counts
sgRNA	Gene	Ctl-1	Ctl-2	Ctl-3	cGAMP-1	cGAMP-2	cGAMP-3
HGLibB_27596	LURAP1L	8	138	10	806	1307	2585
HGLibB_45527	SMAD5	36	124	13	783	1179	2946
HGLibB_02781	ARHGAP5	14	167	39	651	1288	4056
HGLibA_12225	CYSLTR1	19	139	16	558	1115	3272
HGLibA_01774	AMER2	1	90	7	512	686	1731
HGLibA_50063	TMEM173	18	80	7	466	953	2257
HGLibA_48238	TAF4B	130	347	65	417	997	2668
HGLibB_44290	SLC10A5	114	169	43	408	690	2498
HGLibB_19298	GLRX5	106	42	20	392	681	2087
HGLibB_01867	ANAPC11	23	178	10	359	873	2172
HGLibB_19012	GHITM	64	98	18	303	543	1445
HGLibA_47437	STIL	71	114	25	265	603	1600
HGLibB_26747	LOC100130451	0	87	7	219	322	1280
HGLibB_44983	SLC36A3	8	44	9	181	300	1121
HGLibA_20099	GPR85	6	39	2	177	313	716
HGLibA_10356	CNP	47	58	10	165	368	1003
HGLibB_53722	VPS39	5	20	5	163	338	1098
HGLibB_07790	CCDC51	37	43	15	161	393	558
HGLibA_45842	SMUG1	3	34	5	157	285	841
HGLibB_52965	UNC79	2	13	5	127	161	611
HGLibA_45299	SLC6A13	0	44	5	125	251	704
HGLibB_17848	FOXG1	6	27	1	113	304	921
HGLibA_56582	ZNF703	7	54	2	102	192	1060
HGLibA_50064	TMEM173	0	13	3	96	140	460
HGLibA_08987	CEL	4	9	3	82	80	350
HGLibB_48543	TBK1	0	43	2	77	167	673
HGLibB_30974	NAALADL2	1	29	1	74	176	390
HGLibA_01055	ADRB1	1	24	1	74	110	226
HGLibA_40417	RB1CC1	36	69	14	72	154	452
HGLibB_25511	KRT78	16	25	2	64	139	432
HGLibA_23585	IRF3	7	5	4	58	145	440
HGLibA_09933	CLEC14A	3	1	0	57	48	58
HGLibA_11150	CRIP1	2	5	0	55	50	85
HGLibB_34639	OSGEPL1	14	38	3	51	138	300
HGLibA_56568	ZNF7	9	13	3	51	80	207
HGLibB_06626	C8orf47	3	11	2	44	76	216
HGLibB_27850	MAGEA1	3	15	0	42	71	193
HGLibA_50062	TMEM173	1	8	1	38	79	323
HGLibA_22656	IFNA1	8	0	1	38	44	102
HGLibA_08817	CDKL5	4	33	1	37	169	530
HGLibB_10067	CLN3	0	9	1	37	121	444
HGLibA_35516	PCDHGA1	43	32	16	35	31	140
HGLibB_06111	C2orf27A	1	0	0	29	33	17
HGLibA_06878	CACNA1B	1	29	3	28	42	171
HGLibA_05262	C12orf52	3	6	0	27	39	151
HGLibA_43364	SEMA6A	0	15	0	27	34	122
HGLibA_55966	ZNF426	9	21	4	26	82	73
HGLibB_33457	OR10G9	1	18	0	24	59	158
HGLibB_23554	IRF3	0	10	0	23	51	185
HGLibB_22204	HSF5	0	1	0	22	25	55
HGLibB_18407	GAGE1	95	60	15	22	16	44
HGLibA_23587	IRF3	4	19	4	21	59	170
HGLibB_34381	OR6M1	6	19	0	20	49	133
HGLibB_50004	TMEM173	4	22	0	19	57	72
HGLibB_16936	FBN2	5	10	1	19	9	66
HGLibB_50002	TMEM173	0	15	0	18	30	100
HGLibB_53598	VIPAS39	2	10	1	18	34	29
HGLibA_48361	TAS1R3	3	33	0	17	36	95
HGLibA_35601	PCGF5	1	3	2	17	9	37
HGLibA_61135	hsa-mir-4760	9	0	0	17	15	24
HGLibB_17540	FKBP1A	0	0	1	16	39	81
HGLibA_02287	AP1G2	0	0	0	16	16	25
HGLibB_14889	ELK1	8	27	3	15	31	75
HGLibB_22157	HSD17B2	0	2	1	14	64	111
HGLibA_43548	SERPINB2	0	0	1	14	15	105
HGLibB_17065	FBXO39	28	5	8	14	60	76
HGLibA_28325	2022-03-02	10	18	0	14	10	32
HGLibB_35213	PARVB	16	15	3	12	44	175
HGLibA_55924	ZNF404	0	12	2	12	40	101
HGLibB_51799	TSHZ2	5	19	1	12	12	36
HGLibB_44394	SLC16A6	38	38	4	12	12	19
HGLibA_22853	IGFN1	34	30	11	12	8	8
HGLibB_48544	TBK1	0	14	0	11	48	162
HGLibB_34207	OR5AU1	16	13	1	11	28	114
HGLibB_35471	PCDHGA1	53	40	8	11	27	57
HGLibA_64468	NonTargetingControlGuideForHuman_0085	5	11	3	11	15	33
HGLibB_48221	TAL1	38	7	15	11	7	16
HGLibA_07625	CCDC144NL	11	0	1	11	4	11
HGLibB_55747	ZNF330	4	0	0	11	4	5
HGLibA_11005	CPSF4	9	0	0	11	6	1
HGLibA_15149	ENO4	8	11	1	10	74	132
HGLibA_16307	FAM179A	8	11	1	10	7	31
HGLibA_41297	RING1	1	0	0	10	10	18
HGLibA_54526	XKR6	2	11	5	9	16	90
HGLibA_38708	PROZ	4	0	5	9	4	44
HGLibB_24844	KIF18B	13	15	1	9	7	24
HGLibB_34279	OR5L2	1	0	4	9	2	18
HGLibA_31563	NDUFS7	5	6	0	9	9	15
HGLibA_23837	ITPA	0	36	9	9	0	11
HGLibA_11515	CT47A1	64	37	20	9	18	10
HGLibB_27233	LRRC18	8	18	0	9	0	5
HGLibA_16356	FAM189B	4	20	0	9	3	0
HGLibB_06055	C22orf24	4	14	1	9	2	0
HGLibB_10804	COX16	4	1	4	9	1	0
HGLibB_47456	STK40	2	0	1	9	1	0
HGLibB_53152	USP17L11	26	6	6	8	3	38
HGLibA_43192	SEC14L2	1	0	1	8	9	37
HGLibA_46378	SPANXA1	45	24	5	8	22	36
HGLibB_35377	PCDHA1	28	40	5	8	6	23
HGLibA_04812	BRINP1	5	0	2	8	11	20
HGLibB_18412	GAGE12B	14	12	7	8	3	20
HGLibA_64775	NonTargetingControlGuideForHuman_0392	7	7	3	8	6	18
HGLibB_15258	EPGN	7	8	0	8	0	17
HGLibB_08514	CDC20B	11	0	2	8	2	15
HGLibA_44727	SLC25A38	0	0	0	8	1	14
HGLibA_40420	RBAK	6	0	0	8	10	13
HGLibA_13467	DNAH1	4	0	1	8	8	13
HGLibA_53027	UNC5D	0	9	0	8	7	13
HGLibA_64741	NonTargetingControlGuideForHuman_0358	14	10	0	8	3	13
HGLibA_64486	NonTargetingControlGuideForHuman_0103	14	0	0	8	10	12
HGLibB_28135	MAP3K14	0	8	0	8	3	9
HGLibA_64042	hsa-mir-802	0	5	4	8	2	7
HGLibB_22856	IGSF22	6	8	0	8	0	7
HGLibA_05249	C12orf45	0	11	2	8	1	6
HGLibA_27726	LYPD5	0	0	0	8	9	2
HGLibA_57751	hsa-mir-130b	1	0	0	8	7	2
HGLibA_37745	POTEJ	8	10	3	8	1	2
HGLibB_43146	SEC14L4	2	0	1	8	4	0
HGLibA_33317	OGFR	6	0	4	8	3	0
HGLibA_09608	CHRNG	5	16	0	8	3	0
HGLibB_38873	PRSS3	3	9	1	7	11	52
HGLibA_53217	USP17L11	62	28	8	7	17	50
HGLibB_32374	NPC1	0	14	0	7	21	31
HGLibA_18430	GAGE1	35	37	7	7	8	31
HGLibB_55405	ZNF135	8	18	0	7	5	27
HGLibB_26743	LOC100130370	1	0	0	7	10	26
HGLibA_35518	PCDHGA1	45	35	8	7	11	23
HGLibB_27388	LRRC8A	0	0	1	7	3	19
HGLibB_52813	UGT1A10	29	23	3	7	1	18
HGLibA_64680	NonTargetingControlGuideForHuman_0297	5	10	3	7	7	16
HGLibA_37810	PPAN	1	7	2	7	2	15
HGLibA_14767	EIF3C	1	3	1	7	9	14
HGLibA_18171	FUOM	4	11	2	7	7	14
HGLibB_18519	GALNT15	6	10	1	7	2	14
HGLibB_34239	OR5D18	1	0	0	7	5	13
HGLibB_32914	NUDT17	10	0	4	7	3	13
HGLibB_39655	PYROXD2	1	0	1	7	10	12
HGLibA_28081	MAN2C1	0	0	0	7	5	12
HGLibB_55423	ZNF142	6	5	1	7	1	12
HGLibB_33453	OR10G7	0	0	0	7	6	11
HGLibA_62973	hsa-mir-660	0	0	0	7	2	11
HGLibB_56294	ZNF600	8	0	5	7	5	10
HGLibB_12690	DDX3Y	4	4	1	7	7	9
HGLibA_47269	ST6GALNAC3	3	0	1	7	1	9
HGLibB_46993	SRRM4	2	9	1	7	0	9
HGLibB_04995	BUD13	2	3	3	7	43	8
HGLibA_62573	hsa-mir-6079	8	3	3	7	0	8
HGLibA_53316	USP27X	1	4	0	7	0	8
HGLibA_52937	UGT3A2	3	1	0	7	0	7
HGLibB_04729	BPIFB6	3	4	5	7	6	6
HGLibB_05770	C1orf146	2	11	1	7	2	6
HGLibB_35470	PCDHGA1	47	37	12	7	23	5
HGLibB_04346	BCL9	6	0	0	7	0	5
HGLibA_58783	hsa-mir-3177	5	0	0	7	0	5
HGLibB_16874	FASTK	6	0	0	7	0	3
HGLibA_54681	YIPF5	0	0	0	7	0	3
HGLibA_09815	CLCC1	7	0	0	7	0	1
HGLibB_29649	MOSPD3	8	4	1	7	0	1
HGLibB_34808	P2RX4	10	8	1	7	0	1
HGLibA_46583	SPDYE2	5	0	0	7	0	1
HGLibB_52650	UBL7	0	0	2	7	5	0
HGLibA_08360	CD36	0	0	0	7	4	0
HGLibA_07097	CAMKV	2	0	0	7	3	0
HGLibB_45173	SLC4A7	4	2	2	7	3	0
HGLibB_56612	ZNF75D	0	0	0	7	3	0
HGLibB_30444	MTRNR2L6	4	0	0	7	2	0
HGLibA_20334	GRK6	3	0	2	7	0	0
HGLibB_19196	GLB1L	5	0	3	7	0	0
HGLibB_48919	TEKT3	2	7	3	7	0	0
HGLibA_43641	SETD1B	2	11	0	7	0	0
HGLibB_30614	MYBPC3	0	0	1	7	0	0
HGLibA_32452	NPHP4	0	0	0	7	0	0
HGLibA_33064	NUP62	0	0	0	7	0	0
HGLibB_04208	BBS10	9	24	3	6	14	59
HGLibA_07331	CASP9	4	9	0	6	19	51
HGLibB_48472	TBC1D3	18	10	7	6	8	43
HGLibA_56237	ZNF559	22	9	1	6	7	40
HGLibB_26525	LIN28B	4	0	0	6	4	29
HGLibB_43211	SECISBP2	3	0	1	6	7	20
HGLibB_05657	C19orf43	0	0	0	6	0	19
HGLibB_53153	USP17L11	9	9	5	6	8	18
HGLibB_02975	ARL5B	6	7	9	6	2	18
HGLibB_21168	HES7	0	0	0	6	0	18
HGLibB_24755	KIAA1598	6	4	1	6	11	17
HGLibA_64564	NonTargetingControlGuideForHuman_0181	23	0	6	6	6	17
HGLibB_09270	CFI	10	0	0	6	4	17
HGLibA_56746	ZNF784	1	0	0	6	2	17
HGLibB_54822	ZBTB43	12	3	0	6	6	16
HGLibA_20175	GPX3	6	6	2	6	6	16
HGLibA_55223	ZFP57	3	0	5	6	3	14
HGLibB_46639	SPINK5	19	0	0	6	2	14
HGLibB_20904	HBM	0	4	4	6	2	14
HGLibB_48608	TBX3	12	0	2	6	0	14
HGLibA_64445	NonTargetingControlGuideForHuman_0062	10	11	5	6	3	12
HGLibA_62883	hsa-mir-6508	10	0	0	6	3	12
HGLibA_61071	hsa-mir-4743	6	5	2	6	0	12
HGLibB_20779	HADHA	9	0	1	6	5	11
HGLibA_06163	C2orf68	4	0	0	6	4	11
HGLibA_42277	RRP36	5	18	0	6	2	11
HGLibA_18460	GAGE12J	3	0	0	6	6	10
HGLibB_23811	ITPKA	4	0	1	6	2	10
HGLibA_46372	SPAG9	0	1	0	6	2	10
HGLibA_64660	NonTargetingControlGuideForHuman_0277	5	0	0	6	1	10
HGLibA_47970	SYNDIG1	4	0	0	6	5	9
HGLibA_21264	HHIPL1	2	13	0	6	3	9
HGLibB_35325	PCBP3	1	14	0	6	7	8
HGLibA_61586	hsa-mir-514a-1	2	14	2	6	3	8
HGLibB_22769	IGF2BP1	8	0	2	6	2	8
HGLibB_24678	KIAA1210	8	5	0	6	1	8
HGLibA_25492	KRT36	14	18	0	6	9	7
HGLibA_12156	CYP3A43	7	4	2	6	5	7
HGLibA_43296	SELL	0	0	0	6	3	7
HGLibB_01300	AHNAK	6	0	2	6	0	7
HGLibA_37728	POTEE	33	19	4	6	10	6
HGLibB_55674	ZNF283	4	6	3	6	2	6
HGLibA_06604	C8orf31	2	4	3	6	2	6
HGLibA_06017	C20orf24	0	0	0	6	1	6
HGLibB_37543	POLR2J	2	0	0	6	0	6
HGLibB_38330	PRDM15	7	15	1	6	0	6
HGLibB_49348	THSD7B	18	6	0	6	0	6
HGLibA_07376	CAV1	3	0	0	6	0	6
HGLibA_53875	VSX1	19	0	2	6	6	5
HGLibA_51523	TRIM49	5	12	2	6	4	5
HGLibB_15841	F2R	6	4	1	6	3	5
HGLibA_57680	hsa-mir-1301	4	0	2	6	3	5
HGLibA_13493	DNAH6	4	0	2	6	2	5
HGLibA_09592	CHRNB2	0	8	0	6	2	5
HGLibA_55177	ZFHX4	8	0	1	6	1	5
HGLibA_04569	BLOC1S5	1	0	0	6	1	5
HGLibA_34958	PACS2	0	0	0	6	1	5
HGLibB_13132	DHRS7C	2	0	0	6	6	4
HGLibA_35113	PANX2	6	3	1	6	5	4
HGLibB_10400	CNTN4	1	3	10	6	5	4
HGLibB_15164	ENPP7	0	13	7	6	1	4
HGLibB_34250	OR5H15	5	0	7	6	0	4
HGLibA_20916	HBD	0	0	0	6	0	4
HGLibA_16368	FAM194A	15	20	2	6	5	3
HGLibA_48054	SYT12	10	0	0	6	3	3
HGLibB_04577	BLVRB	1	0	0	6	3	3
HGLibA_14646	EGLN3	9	7	0	6	1	3
HGLibB_40367	RBAK	3	0	0	6	0	3
HGLibA_20997	HDAC1	1	6	1	6	0	3
HGLibB_36208	PGLYRP3	0	0	0	6	0	3
HGLibB_14490	EEF2K	17	15	1	6	5	2
HGLibB_38809	PRRC1	12	12	4	6	4	2
HGLibA_50014	TMEM158	1	0	0	6	0	2
HGLibA_33968	OR4D10	1	0	0	6	0	2
HGLibA_64827	NonTargetingControlGuideForHuman_0444	0	14	1	6	0	2
HGLibB_56850	ZNF99	4	10	3	6	9	1
HGLibB_25624	KRTAP17-1	1	5	0	6	5	1
HGLibB_48125	TADA1	3	0	1	6	5	1
HGLibA_07038	CALML5	6	0	1	6	3	1
HGLibB_26315	LGALS13	5	0	3	6	2	1
HGLibA_38041	PPP1R14C	1	3	0	6	2	1
HGLibA_19504	GNE	4	34	3	6	1	1
HGLibB_04631	BMPR1B	13	0	0	6	0	1
HGLibB_49534	TLCD1	3	6	4	6	0	1
HGLibA_28578	MCF2	9	9	0	6	0	1
HGLibB_14902	ELL2	0	0	0	6	0	1
HGLibA_07509	CCDC102A	0	0	0	6	0	1
HGLibB_15512	ERRFI1	0	0	0	6	0	1
HGLibB_50390	TMEM56	19	49	5	6	13	0
HGLibB_23448	IPP	7	0	0	6	6	0
HGLibB_16181	FAM160A1	5	0	0	6	5	0
HGLibA_02909	ARID5B	8	0	4	6	5	0
HGLibB_30557	MVK	12	0	0	6	5	0
HGLibB_50741	TNFSF12	1	0	7	6	5	0
HGLibA_37598	POLR2J3	3	30	0	6	4	0
HGLibB_52969	UNC93A	1	4	0	6	4	0
HGLibA_09479	CHMP2A	0	0	0	6	4	0
HGLibA_04762	BRCA1	1	0	0	6	3	0
HGLibB_25702	KRTAP29-1	3	0	2	6	3	0
HGLibB_18691	GBAS	7	18	0	6	3	0
HGLibB_56232	ZNF578	3	7	0	6	3	0
HGLibB_39123	PSMD4	8	0	0	6	2	0
HGLibB_04252	BCAS2	2	0	0	6	2	0
HGLibA_53364	USP42	0	16	0	6	2	0
HGLibB_31401	NDUFA11	0	3	0	6	2	0
HGLibB_44848	SLC30A10	0	0	2	6	2	0
HGLibB_25169	KLHL4	0	0	1	6	2	0
HGLibA_34362	OR5T3	5	11	0	6	1	0
HGLibA_49459	TIFAB	2	0	3	6	1	0
HGLibA_16168	FAM153A	4	0	1	6	1	0
HGLibA_40980	RFX7	1	0	0	6	1	0
HGLibB_04127	BAIAP2L2	0	0	0	6	1	0
HGLibA_26442	LHFPL5	10	6	0	6	0	0
HGLibB_37565	POLR3C	2	3	5	6	0	0
HGLibB_53990	WDR26	3	10	3	6	0	0
HGLibB_08435	CD72	2	12	0	6	0	0
HGLibB_25851	L1TD1	1	8	0	6	0	0
HGLibB_13158	DHX30	8	0	0	6	0	0
HGLibB_00145	ABCB6	1	6	0	6	0	0
HGLibA_15130	ENHO	2	0	0	6	0	0
HGLibB_49931	TMEM150A	4	0	5	6	0	0
HGLibB_24268	KCNK13	1	5	2	6	0	0
HGLibB_42259	RSF1	1	11	0	6	0	0
HGLibB_28860	MEPCE	2	0	0	6	0	0
HGLibA_09835	CLCN6	0	6	6	6	0	0
HGLibA_34069	OR4X2	0	5	0	6	0	0
HGLibB_06651	C8orf87	0	0	1	6	0	0
HGLibA_46728	SPIRE2	0	0	5	6	0	0
HGLibB_55096	ZFAND6	0	0	1	6	0	0
HGLibA_16282	FAM174A	0	0	0	6	0	0
HGLibB_46483	SPATC1L	0	0	0	6	0	0
HGLibB_24639	KIAA0947	0	0	0	6	0	0
HGLibA_53219	USP17L11	49	80	25	5	18	65
HGLibA_25295	KLRC4	13	0	0	5	8	50
HGLibB_01304	AHR	2	2	9	5	0	44
HGLibB_36390	PHLPP2	3	2	3	5	1	42
HGLibB_48542	TBK1	0	10	0	5	17	37
HGLibB_39400	PTPN20A	4	11	0	5	12	36
HGLibB_50769	TNIK	7	3	1	5	2	34
HGLibA_40610	RBMY1A1	5	28	6	5	11	33
HGLibA_23790	ITGB5	2	0	1	5	14	31
HGLibA_28780	MED23	0	0	1	5	3	31
HGLibB_10582	COL5A3	7	3	9	5	10	27
HGLibB_09644	CHST9	8	0	0	5	8	27
HGLibA_51850	TSGA10IP	3	7	1	5	2	27
HGLibA_50451	TMEM56	0	0	1	5	8	26
HGLibB_15334	EPPIN	8	35	4	5	7	25
HGLibB_12790	DEFA5	3	0	0	5	0	24
HGLibB_14823	EIF4G3	0	0	4	5	2	23
HGLibA_03428	ATE1	0	5	0	5	6	21
HGLibA_51983	TSPYL2	3	0	4	5	5	21
HGLibA_10746	COQ10B	0	8	2	5	3	21
HGLibB_13007	DFNA5	3	4	0	5	1	21
HGLibB_01520	ALAS1	10	13	1	5	0	21
HGLibA_33120	NVL	1	0	3	5	0	21
HGLibB_02882	ARID1B	4	18	0	5	11	20
HGLibB_11503	CT47A1	38	17	9	5	4	20
HGLibB_29613	MORC3	19	0	2	5	4	20
HGLibA_63978	hsa-mir-7847	3	29	0	5	1	20
HGLibA_45962	SNRPA	0	0	1	5	0	20
HGLibA_16708	FAM72A	10	15	1	5	12	19
HGLibA_46788	SPR	4	9	0	5	9	19
HGLibB_12982	DERL3	31	18	2	5	2	19
HGLibB_36348	PHGR1	0	7	2	5	0	19
HGLibB_05606	C18orf25	12	0	0	5	9	18
HGLibA_34631	ORMDL3	1	0	0	5	6	18
HGLibB_34847	P2RY8_X	3	0	4	5	10	17
HGLibB_51729	TRPV5	7	0	0	5	9	17
HGLibA_64511	NonTargetingControlGuideForHuman_0128	13	6	3	5	5	16
HGLibB_40561	RBMY1A1	30	12	3	5	4	16
HGLibA_49426	THYN1	8	0	1	5	3	16
HGLibA_04750	BPY2C	8	15	0	5	1	16
HGLibB_39031	PSMA4	0	0	0	5	1	16
HGLibA_61737	hsa-mir-520b	25	7	1	5	9	15
HGLibB_50210	TMEM235	20	24	0	5	4	15
HGLibA_49871	TMEM11	0	0	0	5	2	15
HGLibA_00485	ACOT6	2	0	2	5	0	15
HGLibB_14243	DYNLT1	0	0	0	5	0	15
HGLibB_41076	RHBDD2	9	9	0	5	4	14
HGLibB_17542	FKBP1A	1	4	3	5	0	14
HGLibB_27819	MAEA	9	7	2	5	5	13
HGLibB_07853	CCDC73	8	0	3	5	3	13
HGLibA_59393	hsa-mir-374b	8	8	0	5	3	13
HGLibA_56859	ZNF844	2	11	0	5	3	13
HGLibA_64291	hsa-mir-92a-1	16	3	0	5	2	13
HGLibB_46243	SP3	8	0	0	5	2	13
HGLibA_32585	NR1H4	17	9	0	5	2	13
HGLibA_07507	CCDC102A	8	1	0	5	1	13
HGLibA_55271	ZFYVE1	0	6	0	5	1	13
HGLibA_26831	LOC100288332	18	0	6	5	12	12
HGLibA_25748	KRTAP4-1	6	10	0	5	6	12
HGLibB_54878	ZC3H10	5	0	5	5	6	12
HGLibA_65037	NonTargetingControlGuideForHuman_0654	6	16	1	5	6	12
HGLibA_14693	EID1	5	2	0	5	4	12
HGLibB_30253	MT1M	8	16	1	5	2	12
HGLibB_51979	TTC1	1	0	3	5	2	12
HGLibA_51193	TPRX1	3	3	0	5	1	12
HGLibA_15670	EVA1A	9	4	0	5	5	11
HGLibB_47222	ST6GALNAC6	5	0	0	5	4	11
HGLibB_16460	FAM216A	8	4	3	5	3	11
HGLibA_29828	MRFAP1	5	0	1	5	1	11
HGLibA_35035	PAIP2B	3	16	3	5	0	11
HGLibB_27132	LRIF1	4	0	0	5	5	10
HGLibB_04603	BMP3	15	4	6	5	4	10
HGLibA_28113	MAP10	0	9	2	5	4	10
HGLibB_08481	CD99_X	5	20	0	5	3	10
HGLibA_29811	MRAP2	5	4	3	5	2	10
HGLibB_06048	C22orf15	6	0	0	5	2	10
HGLibB_11998	CYB5R4	7	0	2	5	1	10
HGLibB_50123	TMEM202	8	10	0	5	0	10
HGLibA_02987	ARL6IP1	9	0	0	5	0	10
HGLibB_08303	CD247	0	5	0	5	0	10
HGLibA_12163	CYP3A7	0	7	3	5	6	9
HGLibA_18513	GALE	6	11	3	5	3	9
HGLibA_12015	CYBA	0	19	3	5	3	9
HGLibB_42467	RYR1	0	0	5	5	3	9
HGLibB_15408	ERCC1	15	0	1	5	2	9
HGLibB_15769	EXOSC7	1	0	4	5	1	9
HGLibB_39841	RAB36	7	5	2	5	1	9
HGLibA_05686	C19orf59	6	14	2	5	1	9
HGLibA_22954	IL11	6	1	2	5	0	9
HGLibB_14854	ELANE	0	0	0	5	0	9
HGLibA_13092	DHCR24	12	0	1	5	8	8
HGLibA_65313	NonTargetingControlGuideForHuman_0930	9	11	4	5	6	8
HGLibA_11138	CRHBP	0	0	1	5	5	8
HGLibB_38941	PRUNE2	6	18	3	5	3	8
HGLibB_40159	RANBP6	25	0	3	5	2	8
HGLibB_56301	ZNF606	2	14	5	5	2	8
HGLibB_24189	KCNH5	4	0	2	5	2	8
HGLibA_27173	LRIF1	7	2	2	5	1	8
HGLibB_48151	TAF15	12	6	2	5	1	8
HGLibA_06278	C3orf84	3	33	0	5	1	8
HGLibA_17708	FMO3	0	6	0	5	1	8
HGLibB_00511	ACP2	1	0	0	5	0	8
HGLibB_00237	ABHD11	12	14	4	5	0	8
HGLibB_54719	ZBED1_X	5	18	0	5	0	8
HGLibA_35423	PCDHA1	13	21	1	5	5	7
HGLibB_14367	ECEL1	19	8	3	5	3	7
HGLibB_42409	RUNX2	5	21	4	5	3	7
HGLibB_44459	SLC1A3	0	0	0	5	3	7
HGLibB_38166	PPP5D1	9	4	0	5	2	7
HGLibB_14672	EID1	5	17	0	5	1	7
HGLibA_22523	ID1	7	2	2	5	1	7
HGLibA_49245	TGIF2-C20orf24	12	3	1	5	1	7
HGLibA_64972	NonTargetingControlGuideForHuman_0589	0	4	2	5	1	7
HGLibA_25226	KLHL8	0	0	0	5	1	7
HGLibB_43503	SERPINB5	11	6	1	5	0	7
HGLibA_50230	TMEM219	1	0	2	5	0	7
HGLibB_27851	MAGEA10	2	0	0	5	0	7
HGLibB_13741	DOCK9	0	10	0	5	0	7
HGLibA_04416	BEND7	0	0	0	5	0	7
HGLibA_47396	STAT5B	0	0	0	5	0	7
HGLibA_59391	hsa-mir-374a	0	0	1	5	5	6
HGLibB_23545	IRF2BP1	0	0	0	5	4	6
HGLibB_12811	DEFB105A	16	9	0	5	3	6
HGLibA_10777	CORO1B	6	12	0	5	2	6
HGLibB_41073	RHBDD1	8	2	3	5	2	6
HGLibA_16556	FAM25C	0	0	0	5	2	6
HGLibA_01421	AKAP17A_X	10	5	2	5	1	6
HGLibA_35303	PAX4	5	0	0	5	1	6
HGLibB_31596	NEK1	12	0	1	5	0	6
HGLibB_31138	NAT6	4	0	2	5	0	6
HGLibA_10926	CPEB4	1	15	0	5	0	6
HGLibA_12099	CYP27C1	0	0	0	5	0	6
HGLibA_59186	hsa-mir-365a	2	0	2	5	6	5
HGLibB_47781	SURF4	14	0	1	5	5	5
HGLibB_22889	IKBKB	5	10	2	5	5	5
HGLibB_53819	VTCN1	1	0	0	5	5	5
HGLibA_15338	EPM2AIP1	7	0	3	5	4	5
HGLibB_26515	LIMS3	7	37	5	5	3	5
HGLibA_53871	VSTM5	5	14	2	5	3	5
HGLibA_61470	hsa-mir-504	11	0	4	5	2	5
HGLibB_31347	NDEL1	0	10	0	5	1	5
HGLibB_43748	SGCD	4	0	3	5	0	5
HGLibA_61439	hsa-mir-5009	4	0	1	5	10	4
HGLibB_50413	TMEM63A	4	0	3	5	9	4
HGLibB_30762	MYO15A	39	4	2	5	5	4
HGLibB_40212	RAPGEFL1	0	0	1	5	4	4
HGLibB_42110	RPS6KA3	3	4	4	5	2	4
HGLibB_28459	MBL2	3	0	3	5	2	4
HGLibA_38386	PRDM2	0	8	0	5	2	4
HGLibB_44475	SLC20A1	0	0	0	5	2	4
HGLibB_23461	IQCC	23	6	2	5	1	4
HGLibA_30602	MVP	1	0	0	5	1	4
HGLibA_42681	SAMD3	2	8	0	5	1	4
HGLibA_45260	SLC5A11	0	0	4	5	1	4
HGLibB_14813	EIF4EBP3	9	4	5	5	0	4
HGLibB_34980	PAICS	3	2	0	5	0	4
HGLibA_56948	ZNRF4	2	1	0	5	0	4
HGLibB_55061	ZDHHC8	6	0	0	5	0	4
HGLibA_09447	CHIC2	4	0	0	5	0	4
HGLibA_22946	IL10RA	1	0	0	5	0	4
HGLibB_18523	GALNT16	2	7	3	5	0	4
HGLibA_17818	FOXB2	0	1	0	5	0	4
HGLibB_45512	SLX4IP	0	0	3	5	7	3
HGLibA_08386	CD40LG	3	0	0	5	6	3
HGLibA_61207	hsa-mir-4776-1	3	0	0	5	3	3
HGLibA_42693	SAMD7	7	1	4	5	3	3
HGLibA_21649	HLA-G	7	20	2	5	3	3
HGLibA_42121	RPS27	1	18	1	5	3	3
HGLibB_07320	CASP8	4	13	0	5	3	3
HGLibB_27638	LY75	6	0	4	5	2	3
HGLibA_26482	LIG3	14	0	5	5	2	3
HGLibA_23637	IRX4	3	0	0	5	2	3
HGLibA_47732	SULT1A1	1	0	5	5	1	3
HGLibB_44450	SLC19A3	4	0	4	5	1	3
HGLibA_01017	ADORA2B	3	0	0	5	1	3
HGLibB_51695	TRPM4	2	0	0	5	1	3
HGLibA_12940	DENND2C	0	0	0	5	1	3
HGLibA_48289	TAMM41	0	0	0	5	1	3
HGLibB_27202	LRR1	4	11	0	5	0	3
HGLibB_12818	DEFB106A	9	0	4	5	0	3
HGLibB_01920	ANGPTL5	1	0	1	5	0	3
HGLibA_40817	RELL1	0	0	1	5	0	3
HGLibB_25046	KLF7	0	0	0	5	0	3
HGLibA_14435	EDAR	6	0	3	5	7	2
HGLibA_26434	LHFPL3	6	0	4	5	6	2
HGLibA_33326	OGN	0	0	1	5	3	2
HGLibA_35711	PDC	7	1	3	5	2	2
HGLibA_10858	COX7A1	9	4	2	5	1	2
HGLibA_24755	KIAA1430	20	0	4	5	1	2
HGLibB_35106	PAPSS1	7	0	0	5	1	2
HGLibB_52210	TUBB2A	5	0	4	5	1	2
HGLibA_04758	BRAT1	0	5	0	5	1	2
HGLibA_03680	ATP5L	0	0	4	5	1	2
HGLibA_02206	ANP32E	2	0	0	5	0	2
HGLibB_32310	NOTO	1	0	1	5	0	2
HGLibB_19782	GPIHBP1	0	13	1	5	0	2
HGLibA_37672	POMT2	0	0	0	5	0	2
HGLibA_32048	NKX3-1	13	5	0	5	10	1
HGLibA_05286	C12orf68	4	0	2	5	7	1
HGLibB_46410	SPATA3	0	0	1	5	6	1
HGLibA_52229	TTR	0	0	0	5	6	1
HGLibA_10134	CLSTN1	3	0	0	5	5	1
HGLibB_39193	PSTPIP2	0	0	1	5	5	1
HGLibB_40868	RFFL	6	11	5	5	4	1
HGLibA_54112	WDR49	1	4	4	5	3	1
HGLibB_16381	FAM19A3	6	0	2	5	3	1
HGLibB_23781	ITIH4	5	0	0	5	3	1
HGLibA_61040	hsa-mir-4736	0	9	1	5	3	1
HGLibB_36629	PIM1	4	2	0	5	2	1
HGLibA_15527	ERP29	2	11	2	5	2	1
HGLibA_12342	DARS2	0	0	0	5	2	1
HGLibA_55042	ZCCHC6	2	13	0	5	1	1
HGLibA_63974	hsa-mir-7846	11	7	4	5	0	1
HGLibA_64629	NonTargetingControlGuideForHuman_0246	3	9	1	5	0	1
HGLibB_17367	FGF2	5	0	1	5	0	1
HGLibA_11608	CTDSP1	6	0	0	5	0	1
HGLibB_46473	SPATA7	0	0	0	5	0	1
HGLibB_00503	ACOX3	0	0	0	5	0	1
HGLibA_17832	FOXD2	0	0	0	5	0	1
HGLibA_46989	SRI	2	0	3	5	11	0
HGLibA_15715	EXD1	5	12	3	5	8	0
HGLibB_40997	RGS1	12	0	0	5	6	0
HGLibA_30683	MYCT1	5	0	1	5	6	0
HGLibA_58788	hsa-mir-3179-1	23	9	3	5	5	0
HGLibB_40275	RASEF	3	16	11	5	5	0
HGLibA_42231	RRAGC	4	14	0	5	5	0
HGLibB_21847	HOOK1	0	0	1	5	5	0
HGLibB_30907	N4BP1	6	12	2	5	4	0
HGLibA_41317	RIPK1	6	8	1	5	4	0
HGLibA_47698	SUCLG1	6	7	1	5	4	0
HGLibB_21393	HIST1H2BD	4	0	0	5	4	0
HGLibA_17638	FLNA	0	0	2	5	4	0
HGLibB_45016	SLC38A4	0	0	0	5	4	0
HGLibB_34973	PAGR1	4	0	2	5	3	0
HGLibA_56923	ZNHIT1	4	0	8	5	3	0
HGLibA_40374	RASSF1	0	12	0	5	3	0
HGLibB_47903	SYN3	0	5	0	5	3	0
HGLibB_14467	EEF1A1	0	1	0	5	3	0
HGLibB_11856	CXCL3	0	1	0	5	3	0
HGLibB_27783	MAB21L2	0	0	6	5	3	0
HGLibA_59428	hsa-mir-378b	0	0	0	5	3	0
HGLibB_39092	PSMC5	0	0	0	5	3	0
HGLibA_15763	EXOC8	0	0	0	5	3	0
HGLibA_39332	PTGES3	15	11	2	5	2	0
HGLibA_24305	KCNK15	6	14	0	5	2	0
HGLibA_03220	ASB15	1	0	2	5	2	0
HGLibA_30533	MUC17	6	0	1	5	2	0
HGLibA_42890	SCEL	10	4	1	5	2	0
HGLibB_44077	SIGLEC11	4	0	0	5	2	0
HGLibB_36258	PHACTR4	4	17	1	5	2	0
HGLibB_29116	MGEA5	3	0	2	5	2	0
HGLibB_01831	AMPH	0	6	1	5	2	0
HGLibA_39340	PTGFR	0	0	2	5	2	0
HGLibB_17284	FETUB	0	0	1	5	2	0
HGLibA_17098	FBXO42	0	0	0	5	2	0
HGLibB_13939	DRD2	0	0	0	5	2	0
HGLibB_11829	CXCL1	2	0	3	5	1	0
HGLibB_27861	MAGEA12	17	5	6	5	1	0
HGLibA_56624	ZNF716	15	0	5	5	1	0
HGLibA_52469	TYRO3	9	0	5	5	1	0
HGLibA_11226	CRTAP	14	1	2	5	1	0
HGLibB_01032	ADPRM	2	0	3	5	1	0
HGLibB_33761	OR2H2	1	0	5	5	1	0
HGLibA_21477	HIST1H3H	3	0	0	5	1	0
HGLibB_50607	TMTC1	3	0	0	5	1	0
HGLibA_13899	DPRX	4	0	1	5	1	0
HGLibA_49937	TMEM132D	5	0	1	5	1	0
HGLibA_12240	CYTH3	7	0	0	5	1	0
HGLibB_17127	FBXW5	6	0	1	5	1	0
HGLibA_54916	ZBTB7A	3	7	2	5	1	0
HGLibB_38770	PRR22	4	0	1	5	1	0
HGLibB_54622	YIPF7	3	0	2	5	1	0
HGLibA_14755	EIF2S2	3	0	0	5	1	0
HGLibB_52603	UBE2V2	0	9	0	5	1	0
HGLibA_56671	ZNF749	0	11	1	5	1	0
HGLibA_10507	COL12A1	0	0	6	5	1	0
HGLibA_17755	FNDC7	0	0	4	5	1	0
HGLibB_49199	TGM3	0	0	0	5	1	0
HGLibA_49536	TIMP1	0	0	0	5	1	0
HGLibA_32122	NLRP4	0	0	0	5	1	0
HGLibA_27901	MAGEA12	17	0	1	5	0	0
HGLibB_33613	OR1E1	1	5	0	5	0	0
HGLibA_61683	hsa-mir-5191	4	0	3	5	0	0
HGLibA_32492	NPM3	11	15	4	5	0	0
HGLibA_38448	PRF1	6	12	0	5	0	0
HGLibB_35762	PDE6B	5	0	0	5	0	0
HGLibA_61460	hsa-mir-5011	7	0	0	5	0	0
HGLibA_13766	DOK1	16	0	1	5	0	0
HGLibA_09733	CISD3	1	0	0	5	0	0
HGLibB_43953	SHC3	3	0	0	5	0	0
HGLibA_02472	APOBEC3A	4	3	4	5	0	0
HGLibA_36671	PILRB	4	0	3	5	0	0
HGLibB_43064	SDCCAG8	16	16	4	5	0	0
HGLibB_36594	PIK3CG	13	0	0	5	0	0
HGLibB_04766	BRCC3	10	2	0	5	0	0
HGLibB_28404	MAVS	1	14	0	5	0	0
HGLibB_02291	AP1M2	5	0	9	5	0	0
HGLibB_54033	WDR45B	13	0	0	5	0	0
HGLibA_26331	LEPROTL1	5	0	1	5	0	0
HGLibA_11242	CRY2	6	0	0	5	0	0
HGLibB_45167	SLC4A4	2	0	0	5	0	0
HGLibB_03686	ATP5S	5	0	3	5	0	0
HGLibA_18776	GCG	6	0	2	5	0	0
HGLibA_17694	FMNL1	3	0	3	5	0	0
HGLibB_39475	PTPRO	5	8	0	5	0	0
HGLibB_54998	ZDHHC1	1	10	0	5	0	0
HGLibA_17546	FIZ1	2	2	0	5	0	0
HGLibA_40632	RBP2	12	0	0	5	0	0
HGLibA_15699	EVL	4	0	3	5	0	0
HGLibB_11695	CTSG	2	0	0	5	0	0
HGLibB_33824	OR2T29	2	0	1	5	0	0
HGLibB_12442	DCAF8	2	0	0	5	0	0
HGLibA_26540	LIMK1	1	0	0	5	0	0
HGLibB_47558	STX10	1	0	2	5	0	0
HGLibA_53332	USP31	3	0	0	5	0	0
HGLibB_44081	SIGLEC14	1	0	0	5	0	0
HGLibA_30919	MYRIP	1	0	2	5	0	0
HGLibA_37306	PMF1-BGLAP	1	0	0	5	0	0
HGLibB_54195	WFDC2	0	11	3	5	0	0
HGLibB_51538	TRIM72	0	7	0	5	0	0
HGLibB_23796	ITM2A	0	13	0	5	0	0
HGLibA_28398	MASP2	0	2	1	5	0	0
HGLibA_17706	FMO2	0	25	1	5	0	0
HGLibA_04981	BTNL8	0	2	1	5	0	0
HGLibB_19682	GP6	0	4	0	5	0	0
HGLibA_37664	POMK	0	0	1	5	0	0
HGLibA_36901	PLA2G4A	0	0	1	5	0	0
HGLibB_24532	KHDRBS1	0	0	0	5	0	0
HGLibA_51390	TRIB1	0	0	0	5	0	0
HGLibB_29741	MPV17	0	0	0	5	0	0
HGLibB_01498	AKR7A2	0	0	0	5	0	0
HGLibA_12851	DEFB113	0	0	0	5	0	0
HGLibB_17269	FERD3L	0	0	0	5	0	0
HGLibB_15197	ENTPD8	0	0	0	5	0	0
HGLibA_28537	MBTPS2	0	0	0	5	0	0
HGLibB_13326	DLGAP3	0	0	0	5	0	0
HGLibA_48594	TBCE	0	0	0	5	0	0
HGLibB_18887	GEMIN2	0	0	0	5	0	0
HGLibB_54759	ZBTB16	0	0	0	5	0	0
HGLibA_53167	USF1	0	0	0	5	0	0
HGLibA_36172	PFKP	0	0	0	5	0	0
HGLibA_63482	hsa-mir-6826	1	5	3	4	16	82
HGLibA_48601	TBK1	0	0	1	4	26	42
HGLibB_51176	TRAF1	0	0	1	4	1	38
HGLibB_49017	TEX22	0	0	0	4	8	34
HGLibB_07068	CAMK2D	0	0	1	4	4	34
HGLibB_38712	PRPS2	0	5	0	4	15	33
HGLibA_64446	NonTargetingControlGuideForHuman_0063	12	6	5	4	5	30
HGLibB_30262	MT3	0	30	2	4	16	29
HGLibA_19151	GJA8	10	6	0	4	10	29
HGLibB_08294	CD226	0	0	0	4	1	29
HGLibA_35823	PDE7A	7	0	0	4	7	28
HGLibA_29655	MORC3	3	15	0	4	5	28
HGLibB_15622	ETS2	0	5	3	4	6	27
HGLibA_09299	CGB	8	13	5	4	14	26
HGLibA_04093	BAGE	15	33	5	4	9	26
HGLibA_32785	NSUN3	1	28	0	4	2	26
HGLibB_30624	MYCBP	14	0	5	4	1	26
HGLibA_50371	TMEM35	4	0	0	4	0	26
HGLibB_35378	PCDHA1	22	16	6	4	8	25
HGLibB_13138	DHRSX_X	4	13	4	4	5	25
HGLibB_32296	NOTCH1	9	6	4	4	4	25
HGLibA_17563	FKBP1A	4	0	3	4	8	24
HGLibA_54530	XKR7	10	0	5	4	3	24
HGLibA_64857	NonTargetingControlGuideForHuman_0474	5	14	6	4	2	24
HGLibA_26821	LOC100287399	52	18	2	4	12	23
HGLibA_47737	SULT1A3	35	22	6	4	4	23
HGLibA_40119	RAET1E	6	15	1	4	2	23
HGLibA_45750	SMIM21	9	0	2	4	0	23
HGLibA_26703	LMO1	2	1	0	4	0	23
HGLibA_38391	PRDM5	1	0	6	4	4	22
HGLibB_38554	PRLHR	10	6	0	4	3	22
HGLibA_52565	UBB	2	2	4	4	1	22
HGLibB_31291	NCMAP	21	0	1	4	0	22
HGLibB_18874	GDPD4	0	9	0	4	0	22
HGLibB_30716	MYL2	8	0	1	4	6	21
HGLibA_20056	GPR56	0	5	1	4	4	21
HGLibA_31135	NAPG	0	0	0	4	1	21
HGLibB_29282	MKI67	3	1	0	4	0	21
HGLibA_47415	STC1	6	0	0	4	0	21
HGLibB_27385	LRRC73	4	6	2	4	12	20
HGLibB_35081	PAPD7	6	28	8	4	8	20
HGLibA_01647	ALKBH1	1	0	1	4	6	20
HGLibB_55570	ZNF230	8	3	0	4	3	20
HGLibB_13512	DNAJB13	5	0	0	4	2	20
HGLibA_47292	ST8SIA2	1	0	7	4	15	19
HGLibB_19098	GIPC3	9	0	2	4	5	19
HGLibA_28305	MAPKAPK3	7	0	1	4	3	19
HGLibA_44797	SLC26A5	16	0	2	4	1	19
HGLibA_09326	CGREF1	0	12	0	4	1	19
HGLibB_34923	PADI1	0	5	3	4	0	19
HGLibA_03851	ATXN7L1	0	0	1	4	0	19
HGLibB_11486	CT45A1	7	9	3	4	15	18
HGLibA_01280	AGXT2L2	21	35	0	4	8	18
HGLibB_20200	GRB14	12	11	0	4	6	18
HGLibA_25960	LAMB2	5	3	0	4	4	18
HGLibB_46851	SPTY2D1	1	0	2	4	3	18
HGLibB_33970	OR4K1	0	0	0	4	3	18
HGLibA_09895	CLDN3	2	0	0	4	2	18
HGLibB_01354	AIMP1	0	10	0	4	1	18
HGLibB_47559	STX10	2	2	0	4	0	18
HGLibB_10005	CLGN	7	0	0	4	0	18
HGLibA_52876	UGT1A1	3	4	3	4	7	17
HGLibB_53781	VSIG4	13	26	5	4	1	17
HGLibB_26879	LOC286238	8	5	0	4	1	17
HGLibA_02454	APOA2	1	0	3	4	0	17
HGLibB_01330	AIF1	0	0	0	4	8	16
HGLibA_43131	SDF4	2	0	4	4	6	16
HGLibA_46840	SPRY3_X	8	0	3	4	5	16
HGLibB_46936	SRM	7	14	1	4	5	16
HGLibA_65209	NonTargetingControlGuideForHuman_0826	9	0	0	4	4	16
HGLibB_48185	TAF5L	4	1	0	4	2	16
HGLibB_06417	C5orf64	5	7	4	4	2	16
HGLibB_35230	PATE3	1	0	0	4	2	16
HGLibB_03861	AUH	1	1	0	4	2	16
HGLibB_21531	HIST3H2BB	2	0	2	4	0	16
HGLibA_65240	NonTargetingControlGuideForHuman_0857	0	0	0	4	0	16
HGLibB_41418	RNF112	3	8	0	4	6	15
HGLibA_10350	CNOT7	7	8	8	4	5	15
HGLibB_05218	C12orf10	2	23	5	4	5	15
HGLibB_28264	MAPKAPK3	6	0	0	4	4	15
HGLibB_09361	CHCHD3	22	19	4	4	3	15
HGLibA_06491	C6orf48	1	0	1	4	3	15
HGLibA_58502	hsa-mir-3116-1	25	18	2	4	2	15
HGLibA_04330	BCL3	0	1	0	4	2	15
HGLibB_41336	RNASE1	7	5	0	4	1	15
HGLibA_29561	MNAT1	4	0	0	4	1	15
HGLibB_55680	ZNF285	0	0	5	4	1	15
HGLibA_04196	BBC3	13	5	3	4	0	15
HGLibB_00654	ACTR2	1	20	1	4	0	15
HGLibB_23632	ISL1	3	0	1	4	5	14
HGLibB_49550	TLE2	0	7	7	4	5	14
HGLibB_47706	SULT4A1	3	1	1	4	4	14
HGLibB_39296	PTGIR	11	3	1	4	3	14
HGLibB_55542	ZNF221	32	4	4	4	2	14
HGLibB_40479	RBM3	3	19	1	4	2	14
HGLibA_48677	TBX6	4	9	0	4	2	14
HGLibA_32846	NTM	12	23	0	4	2	14
HGLibA_05386	C15orf38	2	0	1	4	1	14
HGLibB_35351	PCDH12	9	20	3	4	1	14
HGLibB_30122	MS4A7	7	1	2	4	1	14
HGLibA_60032	hsa-mir-4327	3	4	7	4	0	14
HGLibB_18966	GGCT	7	10	2	4	7	13
HGLibA_64982	NonTargetingControlGuideForHuman_0599	13	0	0	4	6	13
HGLibA_60382	hsa-mir-4491	1	1	0	4	6	13
HGLibA_00349	ACACB	3	0	0	4	5	13
HGLibB_45471	SLITRK5	4	12	5	4	2	13
HGLibA_08073	CCND1	8	15	0	4	1	13
HGLibA_20687	GYG1	3	10	3	4	1	13
HGLibB_51894	TSPO	6	0	4	4	0	13
HGLibA_44097	SHROOM4	4	0	1	4	0	13
HGLibA_06889	CACNA1F	12	7	3	4	8	12
HGLibB_56446	ZNF675	8	0	0	4	8	12
HGLibA_11832	CX3CL1	5	0	2	4	8	12
HGLibA_23507	IQCF3	6	0	1	4	6	12
HGLibB_26537	LIN7A	3	0	2	4	6	12
HGLibB_23112	IL34	3	0	0	4	5	12
HGLibB_17224	FCRLB	3	12	1	4	4	12
HGLibA_34272	OR5C1	11	0	3	4	3	12
HGLibA_46582	SPDYE2	8	0	2	4	3	12
HGLibB_03144	ARSH	3	0	0	4	3	12
HGLibB_55627	ZNF263	14	24	3	4	2	12
HGLibA_16172	FAM153B	8	8	2	4	2	12
HGLibB_38876	PRSS33	1	0	2	4	2	12
HGLibA_20327	GRK1	0	0	1	4	2	12
HGLibA_09556	CHRM4	10	0	1	4	1	12
HGLibB_50740	TNFSF12	4	0	0	4	1	12
HGLibA_48094	SYT9	5	2	0	4	1	12
HGLibA_53908	VWA5A	1	0	0	4	1	12
HGLibB_45829	SNAP47	0	0	1	4	1	12
HGLibA_04621	BMP8A	12	0	5	4	0	12
HGLibB_40617	RCAN1	7	7	0	4	0	12
HGLibB_07635	CCDC15	1	0	4	4	0	12
HGLibA_27749	LYRM2	4	0	0	4	0	12
HGLibB_48323	TAS2R20	7	0	1	4	9	11
HGLibB_31765	NFIL3	18	0	0	4	5	11
HGLibB_42104	RPS6KA1	10	10	5	4	5	11
HGLibB_50828	TNNT3	8	20	0	4	4	11
HGLibB_51599	TRMT10B	10	4	0	4	4	11
HGLibB_01915	ANGPTL3	2	9	0	4	3	11
HGLibB_50148	TMEM211	13	15	6	4	2	11
HGLibA_01003	ADNP2	0	8	0	4	2	11
HGLibA_28154	MAP2K6	5	18	1	4	1	11
HGLibB_14062	DTX3	4	3	0	4	1	11
HGLibB_04021	B4GALT1	1	9	1	4	1	11
HGLibB_30772	MYO18B	1	16	1	4	1	11
HGLibA_40174	RALY	0	0	4	4	1	11
HGLibA_29420	MLLT4	15	10	2	4	0	11
HGLibA_52195	TTLL12	12	0	1	4	0	11
HGLibB_43928	SH3TC2	6	0	0	4	0	11
HGLibB_26203	LDLRAD1	2	10	2	4	0	11
HGLibB_22207	HSFX1	0	0	1	4	0	11
HGLibB_04307	BCL2L11	0	0	0	4	0	11
HGLibA_43414	SEPHS2	0	0	0	4	0	11
HGLibA_37182	PLIN5	6	0	2	4	8	10
HGLibB_17013	FBXO17	10	0	0	4	7	10
HGLibB_47544	STRN4	7	0	3	4	6	10
HGLibB_53569	VGLL1	6	0	0	4	4	10
HGLibB_22473	ICAM4	6	6	2	4	3	10
HGLibB_14759	EIF3F	1	9	6	4	3	10
HGLibB_49299	THNSL1	0	0	0	4	3	10
HGLibA_50315	TMEM25	3	0	3	4	2	10
HGLibA_27104	LPL	2	6	2	4	2	10
HGLibA_33862	OR2T2	7	6	0	4	1	10
HGLibA_53212	USP16	2	0	1	4	1	10
HGLibA_17467	FGR	1	0	0	4	1	10
HGLibB_53123	USO1	0	0	0	4	1	10
HGLibA_49761	TMC5	4	10	0	4	0	10
HGLibB_05619	C18orf8	7	15	0	4	0	10
HGLibB_05883	C1orf65	0	19	5	4	0	10
HGLibA_14215	DVL3	0	0	4	4	0	10
HGLibB_00041	AADAT	4	0	0	4	8	9
HGLibB_49063	TFAP2A	2	9	1	4	7	9
HGLibA_64924	NonTargetingControlGuideForHuman_0541	2	16	1	4	5	9
HGLibA_10124	CLRN2	2	0	0	4	5	9
HGLibB_35023	PALM2	3	0	6	4	4	9
HGLibA_56982	ZSCAN1	0	0	1	4	4	9
HGLibA_25387	KRBA1	3	7	0	4	3	9
HGLibB_09443	CHID1	10	0	0	4	2	9
HGLibA_23839	ITPA	4	0	0	4	2	9
HGLibA_45370	SLC7A5	8	6	3	4	2	9
HGLibA_04869	BSN	6	0	1	4	2	9
HGLibA_11211	CROCC	8	0	0	4	2	9
HGLibB_43579	SET	1	0	3	4	2	9
HGLibB_39065	PSMB6	1	11	1	4	2	9
HGLibB_18240	FZD2	0	0	0	4	2	9
HGLibA_27937	MAGEB17	10	0	0	4	1	9
HGLibB_33665	OR1Q1	1	13	0	4	1	9
HGLibA_08133	CCNY	0	4	1	4	1	9
HGLibA_35309	PAX6	11	16	0	4	0	9
HGLibA_63283	hsa-mir-6777	12	0	0	4	0	9
HGLibA_44313	SLAMF1	11	0	0	4	0	9
HGLibB_32333	NOX4	8	0	2	4	0	9
HGLibA_30199	MSH5	2	0	2	4	0	9
HGLibB_26046	LBR	0	0	2	4	0	9
HGLibA_20634	GUCA1A	36	6	2	4	6	8
HGLibA_60967	hsa-mir-4717	2	0	1	4	6	8
HGLibB_46999	SRRT	7	6	6	4	5	8
HGLibB_11091	CREB3L4	6	0	6	4	4	8
HGLibB_07723	CCDC22	15	4	0	4	4	8
HGLibB_23153	IL6R	4	6	2	4	4	8
HGLibA_08552	CDC40	0	0	4	4	4	8
HGLibB_05518	C17orf104	0	0	0	4	3	8
HGLibB_50307	TMEM31	7	0	0	4	2	8
HGLibB_45466	SLITRK3	12	0	0	4	2	8
HGLibA_04283	BCKDK	4	0	0	4	2	8
HGLibA_07515	CCDC103	1	0	1	4	2	8
HGLibB_32243	NOM1	14	3	0	4	1	8
HGLibA_58790	hsa-mir-3179-1	2	0	0	4	1	8
HGLibA_59306	hsa-mir-3688-1	1	14	3	4	1	8
HGLibB_35174	PARP12	1	6	0	4	1	8
HGLibB_07234	CARD9	0	15	0	4	1	8
HGLibB_16372	FAM199X	0	7	0	4	1	8
HGLibA_62263	hsa-mir-5687	0	0	0	4	1	8
HGLibB_34620	OSBPL7	4	0	2	4	0	8
HGLibA_33582	OR11H6	3	0	0	4	0	8
HGLibA_19291	GLP1R	7	0	2	4	0	8
HGLibA_04669	BOD1	7	0	2	4	0	8
HGLibA_64145	hsa-mir-8076	2	8	2	4	0	8
HGLibB_06832	CAB39L	2	0	0	4	0	8
HGLibB_39510	PTS	2	26	0	4	0	8
HGLibA_51827	TSC22D4	6	0	1	4	0	8
HGLibB_04390	BEAN1	1	3	1	4	0	8
HGLibB_23708	ITGA7	0	0	1	4	0	8
HGLibA_05345	C14orf178	0	0	3	4	0	8
HGLibA_19107	GINS2	0	0	0	4	0	8
HGLibB_02747	ARHGAP29	0	0	0	4	0	8
HGLibB_12795	DEFB1	0	0	0	4	0	8
HGLibA_24650	KIAA0753	12	1	1	4	8	7
HGLibB_32749	NSUN6	9	13	1	4	6	7
HGLibA_09019	CELF6	13	13	1	4	4	7
HGLibB_56751	ZNF821	5	0	0	4	4	7
HGLibA_01594	ALDOB	8	5	4	4	4	7
HGLibB_50440	TMEM70	2	9	2	4	4	7
HGLibB_56966	ZSCAN9	0	8	3	4	4	7
HGLibB_50584	TMPRSS5	0	2	1	4	3	7
HGLibB_12775	DEF8	0	7	5	4	3	7
HGLibA_19993	GPR19	9	0	0	4	2	7
HGLibB_14785	EIF4A2	5	0	5	4	2	7
HGLibA_64451	NonTargetingControlGuideForHuman_0068	6	0	9	4	2	7
HGLibA_13214	DIABLO	3	12	1	4	2	7
HGLibB_20676	GYPC	2	0	3	4	2	7
HGLibB_03568	ATP13A2	13	10	3	4	1	7
HGLibB_53609	VIT	5	8	1	4	1	7
HGLibA_62303	hsa-mir-5692c-2	1	14	2	4	1	7
HGLibA_49116	TF	0	0	3	4	1	7
HGLibA_37785	POU5F1	0	0	1	4	1	7
HGLibB_01337	AIFM2	0	0	0	4	1	7
HGLibA_23231	IMMP2L	0	0	0	4	1	7
HGLibB_04947	BTG4	3	11	0	4	0	7
HGLibB_38004	PPP1R16A	1	0	4	4	0	7
HGLibA_16973	FBXL12	0	13	1	4	0	7
HGLibA_27654	LY6D	0	9	0	4	0	7
HGLibA_50455	TMEM57	0	8	0	4	0	7
HGLibA_06018	C20orf24	0	0	2	4	0	7
HGLibB_29202	MIEF1	22	14	3	4	8	6
HGLibA_22498	ICAM2	9	0	0	4	8	6
HGLibA_06351	C5	2	6	0	4	6	6
HGLibA_64630	NonTargetingControlGuideForHuman_0247	16	6	11	4	5	6
HGLibB_15927	FAF2	8	0	1	4	4	6
HGLibB_23325	INPP5J	8	0	0	4	4	6
HGLibA_24584	KIAA0020	1	0	0	4	3	6
HGLibB_10846	COX7A1	4	12	0	4	2	6
HGLibB_03149	ARSJ	5	0	1	4	2	6
HGLibA_13773	DOK3	7	5	0	4	2	6
HGLibB_33619	OR1F1	5	0	1	4	2	6
HGLibB_32580	NR4A1	0	0	1	4	2	6
HGLibA_18608	GANC	8	0	3	4	1	6
HGLibB_50320	TMEM38B	14	0	7	4	1	6
HGLibB_46571	SPESP1	0	0	2	4	1	6
HGLibB_36859	PLA2G4C	0	0	0	4	1	6
HGLibB_02670	ARFGEF2	8	0	1	4	0	6
HGLibA_27425	LRRC73	2	13	0	4	0	6
HGLibB_42415	RUSC1	15	2	2	4	0	6
HGLibB_41495	RNF151	12	7	0	4	0	6
HGLibA_08525	CDC23	6	3	0	4	0	6
HGLibB_42946	SCN5A	6	0	0	4	0	6
HGLibA_56853	ZNF841	15	9	2	4	0	6
HGLibB_07572	CCDC125	2	0	0	4	0	6
HGLibB_54526	XRCC4	3	0	0	4	0	6
HGLibB_20796	HAMP	8	7	3	4	0	6
HGLibA_32309	NOP2	4	0	0	4	0	6
HGLibA_27206	LRP12	1	0	0	4	0	6
HGLibB_39731	R3HDML	1	16	0	4	0	6
HGLibA_31425	NDST1	15	0	0	4	7	5
HGLibA_11347	CSGALNACT2	10	6	1	4	6	5
HGLibA_62755	hsa-mir-629	9	0	0	4	5	5
HGLibA_56364	ZNF605	7	12	6	4	4	5
HGLibB_36235	PGPEP1L	1	10	4	4	4	5
HGLibB_07086	CAMKK2	0	0	0	4	4	5
HGLibB_46416	SPATA31A2	13	8	2	4	3	5
HGLibB_43507	SERPINB6	9	3	2	4	3	5
HGLibB_12331	DARS2	8	2	6	4	3	5
HGLibB_49334	THRB	1	8	1	4	3	5
HGLibA_59653	hsa-mir-3973	2	3	1	4	3	5
HGLibB_13963	DRP2	15	0	2	4	2	5
HGLibA_41673	RNF39	11	0	1	4	2	5
HGLibB_49447	TIMM21	6	4	3	4	2	5
HGLibB_08160	CCR8	2	17	2	4	2	5
HGLibA_37955	PPIP5K1	0	0	0	4	2	5
HGLibA_64491	NonTargetingControlGuideForHuman_0108	9	10	0	4	1	5
HGLibB_04182	BAZ1A	8	0	0	4	1	5
HGLibA_38196	PPP3R2	5	0	3	4	1	5
HGLibA_46699	SPINK6	5	5	0	4	1	5
HGLibB_40917	RFX3	0	12	0	4	1	5
HGLibB_08152	CCR5	0	3	2	4	1	5
HGLibB_43463	SERPINA3	0	0	0	4	1	5
HGLibA_56261	ZNF566	12	3	2	4	0	5
HGLibB_16969	FBXL18	1	0	0	4	0	5
HGLibB_44431	SLC17A9	5	0	0	4	0	5
HGLibB_19340	GLUD2	7	0	2	4	0	5
HGLibA_26636	LIPT2	5	8	0	4	0	5
HGLibB_36124	PFKP	0	10	0	4	0	5
HGLibB_44784	SLC28A3	0	3	2	4	0	5
HGLibB_56194	ZNF566	0	0	3	4	0	5
HGLibA_11834	CX3CL1	0	0	2	4	0	5
HGLibA_08801	CDK9	0	0	0	4	0	5
HGLibA_06732	C9orf41	12	0	4	4	9	4
HGLibA_08933	CEACAM20	6	0	0	4	9	4
HGLibB_51094	TPO	9	9	3	4	6	4
HGLibA_17464	FGL2	0	11	0	4	6	4
HGLibA_06146	C2orf53	4	3	3	4	5	4
HGLibB_37168	PLP1	3	7	0	4	5	4
HGLibB_19993	GPR32	0	0	0	4	5	4
HGLibA_57120	hsa-let-7e	1	1	1	4	3	4
HGLibA_04600	BMP2	16	16	2	4	2	4
HGLibA_65017	NonTargetingControlGuideForHuman_0634	2	21	2	4	2	4
HGLibA_46044	SNX16	3	0	0	4	2	4
HGLibB_04889	BTBD1	0	0	0	4	2	4
HGLibB_18495	GALM	0	0	0	4	2	4
HGLibA_08622	CDCP1	16	1	2	4	1	4
HGLibB_11088	CREB3L3	3	15	0	4	1	4
HGLibB_05381	C15orf32	4	1	0	4	1	4
HGLibA_13867	DPP10	5	0	2	4	1	4
HGLibB_46337	SPANXD	4	0	1	4	1	4
HGLibB_44567	SLC24A3	3	6	0	4	1	4
HGLibA_33607	OR13C8	0	19	0	4	1	4
HGLibB_04251	BCAS2	6	0	0	4	0	4
HGLibB_03070	ARNTL2	16	0	1	4	0	4
HGLibB_35922	PDZD11	5	0	0	4	0	4
HGLibB_46676	SPNS1	6	0	1	4	0	4
HGLibB_26980	LONRF1	1	0	3	4	0	4
HGLibA_57302	hsa-mir-1226	8	0	2	4	0	4
HGLibA_41395	RNASE11	6	0	0	4	0	4
HGLibA_03007	ARMC10	2	4	0	4	0	4
HGLibA_06469	C6orf203	3	19	0	4	0	4
HGLibA_63706	hsa-mir-6880	2	0	0	4	0	4
HGLibA_06473	C6orf211	0	4	2	4	0	4
HGLibB_07335	CASR	0	2	2	4	0	4
HGLibA_53326	USP3	0	6	0	4	0	4
HGLibA_50544	TMEM89	0	0	0	4	0	4
HGLibB_06404	C5orf54	0	0	0	4	0	4
HGLibA_24363	KCNN4	0	0	0	4	0	4
HGLibB_47779	SURF2	3	12	2	4	7	3
HGLibB_32740	NSUN3	3	0	8	4	7	3
HGLibB_05787	C1orf172	5	7	1	4	6	3
HGLibA_64863	NonTargetingControlGuideForHuman_0480	2	0	4	4	6	3
HGLibB_38625	PROKR2	0	0	0	4	6	3
HGLibB_50408	TMEM61	5	9	0	4	5	3
HGLibA_56690	ZNF764	2	0	0	4	5	3
HGLibA_24151	KCNAB2	4	0	0	4	4	3
HGLibA_49354	THG1L	6	12	3	4	4	3
HGLibA_04400	BEND2	8	1	5	4	3	3
HGLibB_49554	TLE3	4	14	0	4	3	3
HGLibB_40292	RASGRP1	0	0	5	4	3	3
HGLibB_53896	WASH1	0	0	1	4	3	3
HGLibB_40515	RBM47	0	0	1	4	3	3
HGLibA_44482	SLC17A9	9	11	0	4	2	3
HGLibA_30626	MXRA7	12	0	3	4	2	3
HGLibA_09616	CHST11	7	17	5	4	2	3
HGLibA_27904	MAGEA2	5	0	0	4	2	3
HGLibB_06816	CA7	1	1	5	4	2	3
HGLibB_02080	ANKRD34C	0	11	0	4	2	3
HGLibB_34511	OR8U1	15	0	0	4	1	3
HGLibA_64499	NonTargetingControlGuideForHuman_0116	14	4	3	4	1	3
HGLibA_08338	CD300LD	3	0	2	4	1	3
HGLibB_28645	MDH1B	6	9	1	4	1	3
HGLibB_56989	ZSWIM7	1	7	1	4	1	3
HGLibB_21349	HIST1H2AB	3	13	0	4	1	3
HGLibB_45210	SLC5A12	4	10	5	4	1	3
HGLibB_50880	TOLLIP	7	0	0	4	1	3
HGLibA_65241	NonTargetingControlGuideForHuman_0858	1	0	4	4	1	3
HGLibB_11662	CTR9	0	0	2	4	1	3
HGLibB_56271	ZNF592	0	0	1	4	1	3
HGLibA_20400	GSC2	0	0	0	4	1	3
HGLibA_41229	RIBC1	0	0	0	4	1	3
HGLibA_18881	GDI1	0	0	0	4	1	3
HGLibA_56910	ZNF93	3	0	0	4	0	3
HGLibB_32775	NT5DC1	9	7	0	4	0	3
HGLibB_23538	IRF1	19	3	2	4	0	3
HGLibA_23912	JAK1	9	0	0	4	0	3
HGLibB_09707	CINP	8	0	0	4	0	3
HGLibB_43826	SH2B3	10	21	5	4	0	3
HGLibB_01788	AMICA1	13	13	3	4	0	3
HGLibA_61713	hsa-mir-519a-2	6	23	2	4	0	3
HGLibA_01047	ADRA2A	0	17	2	4	0	3
HGLibB_19548	GNPTAB	0	14	1	4	0	3
HGLibB_29894	MRPL24	0	4	0	4	0	3
HGLibA_36173	PFN1	0	13	0	4	0	3
HGLibA_45351	SLC7A11	0	0	2	4	0	3
HGLibA_28112	MAP10	0	0	1	4	0	3
HGLibA_27170	LRGUK	0	0	1	4	0	3
HGLibB_39306	PTGR2	0	0	0	4	0	3
HGLibB_33142	NYNRIN	0	0	0	4	0	3
HGLibA_27789	LYZL2	0	0	0	4	0	3
HGLibA_40600	RBMX2	0	0	0	4	0	3
HGLibA_31431	NDST3	14	0	1	4	14	2
HGLibA_38799	PRR20A	18	7	2	4	11	2
HGLibA_57311	hsa-mir-1228	2	0	7	4	9	2
HGLibB_44556	SLC23A2	7	0	4	4	7	2
HGLibA_08926	CEACAM16	6	6	3	4	6	2
HGLibB_44062	SIDT1	1	9	6	4	6	2
HGLibB_40512	RBM46	21	32	2	4	4	2
HGLibB_40131	RAMP2	2	7	2	4	4	2
HGLibB_09894	CLDN6	0	2	0	4	4	2
HGLibA_63892	hsa-mir-758	4	1	2	4	3	2
HGLibB_36522	PIGN	3	11	3	4	3	2
HGLibB_34317	OR5T3	3	0	0	4	3	2
HGLibB_12283	DAGLA	6	0	3	4	3	2
HGLibB_43572	SESN3	1	0	1	4	3	2
HGLibA_64405	NonTargetingControlGuideForHuman_0022	2	0	1	4	3	2
HGLibA_41470	RNF112	1	0	1	4	3	2
HGLibB_06240	C3orf43	1	3	1	4	3	2
HGLibA_60150	hsa-mir-4437	18	0	0	4	2	2
HGLibB_39199	PTAR1	3	0	0	4	2	2
HGLibA_17500	FIBIN	1	0	0	4	2	2
HGLibA_45322	SLC6A20	3	0	1	4	2	2
HGLibB_32680	NRSN1	9	1	1	4	2	2
HGLibA_57013	ZSCAN29	7	0	0	4	2	2
HGLibB_46323	SPANXA1	0	21	3	4	2	2
HGLibA_47438	STIL	0	0	1	4	2	2
HGLibB_54414	XAGE2	2	0	1	4	1	2
HGLibB_22178	HSD3B2	3	12	2	4	1	2
HGLibB_18466	GAK	0	0	2	4	1	2
HGLibA_56901	ZNF90	7	13	1	4	0	2
HGLibA_14372	EBP	12	0	1	4	0	2
HGLibA_56772	ZNF793	8	0	1	4	0	2
HGLibB_38073	PPP1R7	22	3	1	4	0	2
HGLibB_27658	LYG1	9	0	0	4	0	2
HGLibA_46953	SREBF2	7	0	1	4	0	2
HGLibA_36933	PLAC1	5	0	0	4	0	2
HGLibA_00163	ABCC11	4	4	0	4	0	2
HGLibA_27573	LST1	8	0	3	4	0	2
HGLibB_04040	B4GALT7	7	0	0	4	0	2
HGLibA_18279	FZD6	4	3	1	4	0	2
HGLibA_20999	HDAC10	3	0	0	4	0	2
HGLibA_50633	TMPRSS15	1	0	1	4	0	2
HGLibA_53713	VNN2	9	0	1	4	0	2
HGLibB_25843	KYNU	3	0	0	4	0	2
HGLibB_49376	TIAL1	0	5	5	4	0	2
HGLibA_40040	RABL6	0	0	1	4	0	2
HGLibA_41437	RNASEK	0	0	4	4	0	2
HGLibA_20923	HBEGF	0	0	1	4	0	2
HGLibB_40445	RBM17	0	0	0	4	0	2
HGLibA_44398	SLC14A1	0	0	1	4	6	1
HGLibB_33563	OR13C8	3	0	0	4	5	1
HGLibB_16725	FAM83D	8	9	1	4	4	1
HGLibA_63277	hsa-mir-6776	12	0	1	4	4	1
HGLibA_65331	NonTargetingControlGuideForHuman_0948	0	0	2	4	4	1
HGLibB_27363	LRRC6	3	28	3	4	3	1
HGLibB_55041	ZDHHC23	0	14	5	4	3	1
HGLibB_10207	CMTM4	0	0	0	4	3	1
HGLibA_24612	KIAA0232	4	0	2	4	2	1
HGLibB_31885	NIF3L1	7	5	0	4	2	1
HGLibA_11677	CTRB1	0	1	1	4	2	1
HGLibB_16276	FAM177B	5	4	1	4	1	1
HGLibB_11791	CUX1	7	0	3	4	1	1
HGLibB_16662	FAM71A	17	0	1	4	1	1
HGLibA_24012	JUP	7	0	3	4	1	1
HGLibB_20871	HAVCR1	3	18	0	4	1	1
HGLibA_64960	NonTargetingControlGuideForHuman_0577	1	0	0	4	1	1
HGLibB_09475	CHMP3	0	0	2	4	1	1
HGLibA_42823	SCAF11	0	0	1	4	1	1
HGLibB_37184	PLSCR2	7	0	0	4	0	1
HGLibA_23705	ITFG1	2	0	0	4	0	1
HGLibA_05016	BZW2	1	0	4	4	0	1
HGLibB_00125	ABCA8	3	0	2	4	0	1
HGLibA_17144	FBXW2	17	0	0	4	0	1
HGLibB_12718	DDX50	15	0	1	4	0	1
HGLibA_28043	MAML1	4	0	2	4	0	1
HGLibB_27309	LRRC4	6	0	0	4	0	1
HGLibA_38017	PPP1R11	6	0	0	4	0	1
HGLibA_43412	SEPHS1	6	0	0	4	0	1
HGLibA_25632	KRTAP12-2	7	0	1	4	0	1
HGLibA_65159	NonTargetingControlGuideForHuman_0776	10	9	4	4	0	1
HGLibA_23638	IRX4	10	0	0	4	0	1
HGLibA_58179	hsa-mir-205	6	12	2	4	0	1
HGLibA_13590	DNAJC19	6	0	1	4	0	1
HGLibA_51460	TRIM31	3	9	0	4	0	1
HGLibB_35151	PARK2	5	6	1	4	0	1
HGLibB_31353	NDFIP2	2	6	1	4	0	1
HGLibA_38555	PRKCI	5	4	3	4	0	1
HGLibA_35836	PDE9A	0	10	0	4	0	1
HGLibA_46830	SPRR4	0	22	0	4	0	1
HGLibA_06512	C6orf89	0	6	1	4	0	1
HGLibB_18864	GDPD1	0	0	0	4	0	1
HGLibB_39030	PSMA4	0	0	0	4	0	1
HGLibB_46771	SPRR4	2	13	0	4	9	0
HGLibA_60328	hsa-mir-4478	6	0	0	4	8	0
HGLibB_41940	RPL7	2	0	4	4	7	0
HGLibB_12130	CYP2S1	0	4	3	4	7	0
HGLibB_35180	PARP15	6	0	0	4	6	0
HGLibB_19464	GNB2	5	23	7	4	6	0
HGLibB_32768	NT5C2	0	0	0	4	6	0
HGLibA_12701	DDX3X	20	0	0	4	5	0
HGLibB_09827	CLCN6	11	0	1	4	5	0
HGLibB_32045	NLRC3	8	0	0	4	5	0
HGLibB_02492	APOBEC3H	5	0	0	4	5	0
HGLibB_23215	IMPA2	7	20	7	4	5	0
HGLibA_15474	ERGIC3	3	9	2	4	5	0
HGLibA_02370	APBA2	0	0	0	4	5	0
HGLibB_37624	POMT2	9	14	1	4	4	0
HGLibA_28355	MARCKS	13	16	2	4	4	0
HGLibA_48984	TEKT5	4	0	1	4	4	0
HGLibA_18320	GAB1	1	0	0	4	4	0
HGLibA_02304	AP2A1	7	0	3	4	4	0
HGLibB_15366	EPT1	9	0	1	4	4	0
HGLibA_28565	MCCC1	3	1	0	4	4	0
HGLibA_11586	CTBP2	1	17	1	4	4	0
HGLibB_00435	ACER3	0	15	0	4	4	0
HGLibB_03052	ARMCX5-GPRASP2	0	0	6	4	4	0
HGLibA_44179	SIMC1	0	0	0	4	4	0
HGLibB_29418	MMADHC	0	0	0	4	4	0
HGLibA_57609	hsa-mir-1286	6	9	1	4	3	0
HGLibA_34403	OR6C70	1	0	0	4	3	0
HGLibB_01713	ALPPL2	3	0	0	4	3	0
HGLibB_46255	SP7	7	0	1	4	3	0
HGLibB_35127	PAQR8	4	9	4	4	3	0
HGLibA_08520	CDC20B	2	16	3	4	3	0
HGLibA_58343	hsa-mir-24-2	0	3	3	4	3	0
HGLibB_25552	KRTAP1-5	0	1	6	4	3	0
HGLibB_30552	MVD	0	0	3	4	3	0
HGLibA_33128	NXF2	0	0	7	4	3	0
HGLibA_06187	C2orf80	4	0	0	4	2	0
HGLibA_10595	COL6A1	9	0	1	4	2	0
HGLibB_56332	ZNF618	4	0	0	4	2	0
HGLibA_55314	ZHX2	7	7	0	4	2	0
HGLibB_17118	FBXW12	2	0	0	4	2	0
HGLibA_27722	LYPD4	17	0	3	4	2	0
HGLibB_09939	CLEC18C	4	0	0	4	2	0
HGLibA_40470	RBL2	15	0	0	4	2	0
HGLibA_08653	CDH18	11	3	5	4	2	0
HGLibB_24683	KIAA1211L	8	0	0	4	2	0
HGLibA_09134	CEP350	2	6	1	4	2	0
HGLibA_61491	hsa-mir-508	3	0	0	4	2	0
HGLibA_65296	NonTargetingControlGuideForHuman_0913	13	14	1	4	2	0
HGLibA_18494	GAL	8	0	0	4	2	0
HGLibB_36252	PHACTR2	4	26	3	4	2	0
HGLibB_47370	STEAP2	5	15	0	4	2	0
HGLibA_61291	hsa-mir-4796	6	1	0	4	2	0
HGLibA_64811	NonTargetingControlGuideForHuman_0428	9	15	7	4	2	0
HGLibA_30741	MYH9	6	0	0	4	2	0
HGLibB_23018	IL1R2	13	10	0	4	2	0
HGLibB_28896	METRN	2	4	0	4	2	0
HGLibA_00199	ABCD4	4	0	0	4	2	0
HGLibA_63537	hsa-mir-6840	9	0	2	4	2	0
HGLibA_42073	RPS14	3	12	5	4	2	0
HGLibA_60222	hsa-mir-4454	1	0	0	4	2	0
HGLibB_11296	CSB-PGBD3	1	5	0	4	2	0
HGLibB_48856	TDRD7	3	0	0	4	2	0
HGLibA_09883	CLDN22	1	0	0	4	2	0
HGLibA_21131	HEMK1	6	0	0	4	2	0
HGLibB_46747	SPRR1B	1	0	1	4	2	0
HGLibA_47068	SRSF12	3	0	0	4	2	0
HGLibB_05201	C11orf87	1	0	0	4	2	0
HGLibA_24229	KCNH7	7	0	0	4	2	0
HGLibB_55584	ZNF236	1	15	0	4	2	0
HGLibA_35290	PATZ1	0	8	0	4	2	0
HGLibB_07990	CCL22	0	11	0	4	2	0
HGLibA_51531	TRIM49D1	0	16	3	4	2	0
HGLibB_00159	ABCC1	0	11	0	4	2	0
HGLibB_02013	ANKRD17	0	9	0	4	2	0
HGLibA_63131	hsa-mir-6744	0	3	0	4	2	0
HGLibA_07533	CCDC109B	0	4	0	4	2	0
HGLibB_54341	WRB	0	1	0	4	2	0
HGLibA_51091	TP53TG5	0	1	0	4	2	0
HGLibB_03853	ATXN7L2	0	0	2	4	2	0
HGLibB_03983	B3GNT2	0	0	4	4	2	0
HGLibA_14139	DUSP13	0	0	2	4	2	0
HGLibA_14729	EIF2AK3	0	0	0	4	2	0
HGLibB_23876	JAGN1	0	0	0	4	2	0
HGLibB_38772	PRR23A	0	0	0	4	2	0
HGLibA_01370	AJAP1	0	0	0	4	2	0
HGLibA_49630	TLL2	0	0	0	4	2	0
HGLibB_45251	SLC6A15	0	0	0	4	2	0
HGLibB_27525	LSR	2	0	0	4	1	0
HGLibA_43958	SH3GLB2	4	13	0	4	1	0
HGLibB_43118	SDS	8	21	0	4	1	0
HGLibB_27266	LRRC3	2	8	5	4	1	0
HGLibB_24465	KDM3A	6	19	0	4	1	0
HGLibB_41908	RPL36AL	4	10	2	4	1	0
HGLibA_03164	ART4	8	4	0	4	1	0
HGLibB_47517	STRADA	3	0	1	4	1	0
HGLibA_58193	hsa-mir-206	12	19	2	4	1	0
HGLibA_45313	SLC6A18	6	7	0	4	1	0
HGLibB_56081	ZNF518A	2	0	3	4	1	0
HGLibB_45095	SLC43A1	9	0	3	4	1	0
HGLibA_28938	METRN	7	11	1	4	1	0
HGLibB_54426	XCL1	12	14	0	4	1	0
HGLibA_20932	HBM	3	12	0	4	1	0
HGLibB_50552	TMPRSS11A	14	7	0	4	1	0
HGLibA_57930	hsa-mir-155	4	0	0	4	1	0
HGLibA_26840	LOC100289187	6	0	0	4	1	0
HGLibA_63042	hsa-mir-6720	1	0	0	4	1	0
HGLibB_40752	REG3G	1	0	2	4	1	0
HGLibA_39235	PSTK	4	0	0	4	1	0
HGLibB_23630	ISL1	2	0	1	4	1	0
HGLibB_47656	SUFU	3	0	0	4	1	0
HGLibA_50586	TMIGD1	5	18	0	4	1	0
HGLibB_38255	PRAMEF2	8	0	3	4	1	0
HGLibB_23774	ITIH2	6	0	3	4	1	0
HGLibA_57477	hsa-mir-1263	2	0	1	4	1	0
HGLibB_16534	FAM25C	2	0	0	4	1	0
HGLibB_36560	PIGZ	6	1	1	4	1	0
HGLibA_52250	TUBA1C	4	0	1	4	1	0
HGLibB_48225	TALDO1	4	0	1	4	1	0
HGLibB_10157	CLVS1	4	0	0	4	1	0
HGLibA_17512	FIGF	3	0	3	4	1	0
HGLibB_15515	ERV3-1	1	11	0	4	1	0
HGLibA_49151	TFDP1	4	0	2	4	1	0
HGLibB_53256	USP29	1	0	2	4	1	0
HGLibB_10706	COPS3	1	2	1	4	1	0
HGLibB_09189	CERKL	1	0	0	4	1	0
HGLibB_30360	MTL5	0	3	0	4	1	0
HGLibB_50404	TMEM60	0	6	1	4	1	0
HGLibB_17652	FLVCR1	0	6	1	4	1	0
HGLibA_02494	APOBEC3H	0	4	1	4	1	0
HGLibA_39764	QTRTD1	0	8	1	4	1	0
HGLibB_35096	PAPOLG	0	5	4	4	1	0
HGLibB_40931	RFX8	0	3	0	4	1	0
HGLibB_37131	PLIN4	0	0	3	4	1	0
HGLibA_20659	GUCY1B3	0	0	1	4	1	0
HGLibB_38885	PRSS37	0	0	2	4	1	0
HGLibB_27754	LYZL6	0	0	6	4	1	0
HGLibB_05193	C11orf84	0	0	1	4	1	0
HGLibA_47403	STATH	0	0	1	4	1	0
HGLibA_24196	KCNF1	0	0	1	4	1	0
HGLibB_38844	PRRX1	0	0	1	4	1	0
HGLibA_43348	SEMA4D	0	0	0	4	1	0
HGLibB_43320	SEMA6D	0	0	0	4	1	0
HGLibA_18228	FXYD2	0	0	0	4	1	0
HGLibA_23972	JOSD1	0	0	0	4	1	0
HGLibA_60026	hsa-mir-4326	0	0	0	4	1	0
HGLibB_21522	HIST2H4A	0	0	0	4	1	0
HGLibA_01537	ALDH18A1	0	0	0	4	1	0
HGLibA_58443	hsa-mir-302c	0	0	0	4	1	0
HGLibB_54861	ZBTB8B	0	0	0	4	1	0
HGLibA_05630	C19orf12	0	0	0	4	1	0
HGLibB_06498	C6orf62	1	0	0	4	0	0
HGLibB_22672	IFNE	8	0	5	4	0	0
HGLibA_04977	BTNL3	9	2	1	4	0	0
HGLibA_18743	GBP6	7	0	2	4	0	0
HGLibA_41766	ROPN1L	15	0	0	4	0	0
HGLibB_36705	PITPNM2	6	0	0	4	0	0
HGLibB_30332	MTG2	2	0	0	4	0	0
HGLibA_42099	RPS19BP1	10	11	2	4	0	0
HGLibB_48797	TCTE1	12	4	10	4	0	0
HGLibB_35816	PDHA1	2	4	0	4	0	0
HGLibA_58647	hsa-mir-3147	2	0	0	4	0	0
HGLibB_04220	BBS5	3	1	4	4	0	0
HGLibA_51859	TSHR	11	0	1	4	0	0
HGLibB_41724	RORA	1	0	0	4	0	0
HGLibB_26140	LCN2	7	6	0	4	0	0
HGLibA_27371	LRRC47	4	2	4	4	0	0
HGLibB_51489	TRIM58	16	1	1	4	0	0
HGLibB_06991	CALCB	2	0	0	4	0	0
HGLibB_48443	TBC1D22A	11	5	2	4	0	0
HGLibA_62449	hsa-mir-588	10	0	0	4	0	0
HGLibB_24060	KBTBD11	2	0	0	4	0	0
HGLibB_45092	SLC41A3	3	3	0	4	0	0
HGLibA_03202	ASB1	12	6	0	4	0	0
HGLibA_14158	DUSP2	5	0	0	4	0	0
HGLibA_18433	GAGE10	12	0	1	4	0	0
HGLibA_63725	hsa-mir-6885	15	3	2	4	0	0
HGLibA_43827	SGK2	2	10	1	4	0	0
HGLibB_42495	S100A16	7	0	2	4	0	0
HGLibB_11706	CTSL1	3	0	2	4	0	0
HGLibB_52884	UHRF1BP1	3	0	0	4	0	0
HGLibA_40391	RASSF7	5	9	0	4	0	0
HGLibA_55667	ZNF250	1	8	1	4	0	0
HGLibA_24682	KIAA1024L	7	0	0	4	0	0
HGLibB_37173	PLRG1	8	0	1	4	0	0
HGLibA_25557	KRT81	5	0	0	4	0	0
HGLibB_02132	ANKRD62	2	0	0	4	0	0
HGLibA_00152	ABCB8	9	0	3	4	0	0
HGLibA_26402	LGI4	4	2	4	4	0	0
HGLibA_00159	ABCC1	6	0	0	4	0	0
HGLibA_15679	EVC	9	0	0	4	0	0
HGLibB_08238	CD163L1	5	0	0	4	0	0
HGLibB_24202	KCNIP2	10	0	0	4	0	0
HGLibB_00601	ACTB	4	23	3	4	0	0
HGLibB_37405	PODN	9	0	2	4	0	0
HGLibA_33539	OR10Q1	1	0	2	4	0	0
HGLibB_02937	ARL14EP	6	6	0	4	0	0
HGLibA_28894	MEP1A	6	0	0	4	0	0
HGLibA_09411	CHD9	1	0	0	4	0	0
HGLibB_43772	SGK2	10	0	1	4	0	0
HGLibB_36838	PLA2G2A	4	38	1	4	0	0
HGLibB_33629	OR1J1	14	6	0	4	0	0
HGLibA_13596	DNAJC21	7	5	2	4	0	0
HGLibA_25147	KLHL2	2	0	0	4	0	0
HGLibB_26502	LIMK1	1	4	2	4	0	0
HGLibB_45201	SLC5A1	8	1	1	4	0	0
HGLibA_41477	RNF114	8	0	0	4	0	0
HGLibA_19672	GOPC	7	11	1	4	0	0
HGLibA_18616	GAPDHS	2	0	0	4	0	0
HGLibA_17104	FBXO44	2	12	2	4	0	0
HGLibA_40738	RDH12	5	0	0	4	0	0
HGLibB_00745	ADAM19	3	0	1	4	0	0
HGLibB_18499	GALNS	5	5	0	4	0	0
HGLibA_36286	PGR	6	13	0	4	0	0
HGLibB_40588	RBP4	11	0	7	4	0	0
HGLibA_59856	hsa-mir-4287	13	5	0	4	0	0
HGLibB_02992	ARL6IP6	5	0	0	4	0	0
HGLibA_25475	KRT31	2	0	1	4	0	0
HGLibA_05107	C10orf91	1	11	0	4	0	0
HGLibB_36138	PGA3	3	30	6	4	0	0
HGLibA_14079	DTX1	3	0	0	4	0	0
HGLibA_40011	RABGAP1L	3	11	1	4	0	0
HGLibB_10730	COPZ2	2	2	0	4	0	0
HGLibB_35217	PASD1	1	1	1	4	0	0
HGLibA_50085	TMEM178B	3	12	1	4	0	0
HGLibA_62625	hsa-mir-609	5	0	1	4	0	0
HGLibB_06149	C2orf57	5	0	1	4	0	0
HGLibA_29703	MPC1	2	5	0	4	0	0
HGLibB_25820	KRTCAP3	5	0	0	4	0	0
HGLibB_13034	DGCR6L	3	0	0	4	0	0
HGLibB_10414	CNTNAP3	3	0	2	4	0	0
HGLibB_46562	SPEM1	1	11	0	4	0	0
HGLibB_37085	PLEKHJ1	3	9	0	4	0	0
HGLibB_41893	RPL35	1	0	0	4	0	0
HGLibB_40076	RAET1L	3	0	0	4	0	0
HGLibA_31098	NANOS2	2	0	0	4	0	0
HGLibB_21297	HINT1	1	5	5	4	0	0
HGLibA_22384	HTR3B	3	3	0	4	0	0
HGLibA_03627	ATP2C1	3	0	0	4	0	0
HGLibA_22740	IFRD2	2	0	2	4	0	0
HGLibA_12382	DBH	1	5	1	4	0	0
HGLibB_27887	MAGEB1	3	0	2	4	0	0
HGLibB_55346	ZMYND11	8	0	1	4	0	0
HGLibB_36139	PGA3	1	8	0	4	0	0
HGLibA_51930	TSPAN32	1	0	0	4	0	0
HGLibB_29339	MLH1	1	0	1	4	0	0
HGLibB_25879	LACTB	2	9	1	4	0	0
HGLibA_55362	ZKSCAN8	7	6	0	4	0	0
HGLibB_03191	ASAP1	2	9	2	4	0	0
HGLibA_15703	EVPLL	4	0	4	4	0	0
HGLibB_49588	TLR3	2	0	0	4	0	0
HGLibA_15118	ENDOU	4	0	0	4	0	0
HGLibA_30511	MTX1	1	0	0	4	0	0
HGLibB_53001	UPF3B	6	7	1	4	0	0
HGLibA_55396	ZMYM3	2	0	0	4	0	0
HGLibA_16618	FAM47E	1	0	0	4	0	0
HGLibA_14170	DUSP26	1	0	0	4	0	0
HGLibA_60899	hsa-mir-4698	1	0	0	4	0	0
HGLibB_55334	ZMYM5	1	15	2	4	0	0
HGLibB_00236	ABHD11	1	0	0	4	0	0
HGLibB_47984	SYS1	1	0	0	4	0	0
HGLibA_21936	HOXB3	0	14	0	4	0	0
HGLibA_60493	hsa-mir-4512	0	10	0	4	0	0
HGLibA_19770	GPC4	0	7	0	4	0	0
HGLibB_32887	NUDT1	0	4	0	4	0	0
HGLibA_65298	NonTargetingControlGuideForHuman_0915	0	6	3	4	0	0
HGLibB_30244	MT1F	0	7	0	4	0	0
HGLibA_30451	MTO1	0	8	2	4	0	0
HGLibB_36191	PGGT1B	0	12	0	4	0	0
HGLibB_43339	SENP3	0	7	0	4	0	0
HGLibB_29372	MLLT11	0	9	1	4	0	0
HGLibB_11832	CXCL10	0	8	0	4	0	0
HGLibA_64767	NonTargetingControlGuideForHuman_0384	0	4	0	4	0	0
HGLibA_38102	PPP1R3B	0	6	1	4	0	0
HGLibA_08324	CD28	0	13	2	4	0	0
HGLibA_55492	ZNF143	0	6	0	4	0	0
HGLibB_36395	PHOSPHO1	0	4	0	4	0	0
HGLibB_15653	EVA1B	0	1	0	4	0	0
HGLibB_01117	AFG3L2	0	1	2	4	0	0
HGLibB_16944	FBP2	0	1	0	4	0	0
HGLibB_03772	ATP8A1	0	2	0	4	0	0
HGLibA_57354	hsa-mir-124-3	0	2	0	4	0	0
HGLibB_56336	ZNF620	0	0	5	4	0	0
HGLibB_37093	PLEKHM2	0	0	2	4	0	0
HGLibB_06316	C4orf32	0	0	3	4	0	0
HGLibB_11082	CREB3L1	0	0	1	4	0	0
HGLibA_35497	PCDHB3	0	0	2	4	0	0
HGLibA_02068	ANKRD33	0	0	3	4	0	0
HGLibA_34326	OR5L2	0	0	3	4	0	0
HGLibB_09279	CFLAR	0	0	3	4	0	0
HGLibB_10300	CNN3	0	0	3	4	0	0
HGLibA_61024	hsa-mir-4732	0	0	1	4	0	0
HGLibA_37593	POLR2J2	0	0	2	4	0	0
HGLibB_22017	HPS1	0	0	2	4	0	0
HGLibB_55398	ZNF133	0	0	2	4	0	0
HGLibB_39369	PTPLAD1	0	0	2	4	0	0
HGLibB_34762	OVOL3	0	0	1	4	0	0
HGLibB_00051	AAK1	0	0	0	4	0	0
HGLibA_13187	DHX35	0	0	0	4	0	0
HGLibA_45233	SLC4A9	0	0	0	4	0	0
HGLibB_50694	TNFRSF13C	0	0	0	4	0	0
HGLibB_34624	OSBPL9	0	0	0	4	0	0
HGLibA_48454	TAZ	0	0	0	4	0	0
HGLibA_30866	MYO7B	0	0	0	4	0	0
HGLibA_50333	TMEM255B	0	0	0	4	0	0
HGLibA_08254	CD177	0	0	0	4	0	0
HGLibA_14672	EHD3	0	0	0	4	0	0
HGLibA_32941	NUDT12	0	0	0	4	0	0
HGLibA_44217	SIRT1	0	0	0	4	0	0
HGLibB_31188	NBPF24	0	0	0	4	0	0
HGLibA_49323	THBS1	0	0	0	4	0	0
HGLibA_13661	DNASE1L3	0	0	0	4	0	0
HGLibA_07561	CCDC12	0	0	0	4	0	0
HGLibA_36812	PKHD1	0	0	0	4	0	0
HGLibB_32553	NR2C2	0	0	0	4	0	0
HGLibB_18232	FYTTD1	0	0	0	4	0	0
HGLibB_42513	S100A7	0	0	0	4	0	0
HGLibA_18213	FUZ	0	0	0	4	0	0
HGLibB_56373	ZNF639	0	0	0	4	0	0
HGLibA_32162	NME4	0	0	0	4	0	0
HGLibA_07996	CCL22	0	0	0	4	0	0
HGLibB_35648	PCYOX1	0	0	0	4	0	0
HGLibB_00170	ABCC2	0	0	0	4	0	0
HGLibB_38164	PPP5C	0	0	0	4	0	0
HGLibA_29470	MMEL1	0	0	0	4	0	0
HGLibA_39032	PSENEN	0	0	0	4	0	0
HGLibB_29808	MRGPRX2	0	0	0	4	0	0
HGLibB_55347	ZMYND11	0	0	0	4	0	0
HGLibB_35538	PCED1B	0	0	0	4	0	0
HGLibA_50472	TMEM62	0	0	0	4	0	0
HGLibA_43379	SEMG1	0	0	0	4	0	0
HGLibA_23082	IL21	0	0	0	4	0	0
HGLibA_34584	OR9Q1	0	0	0	4	0	0
HGLibA_56759	ZNF789	0	0	0	4	0	0
HGLibB_42351	RTN3	0	0	0	4	0	0
HGLibB_44528	SLC22A3	0	0	0	4	0	0
HGLibA_57045	ZSWIM4	3	7	0	3	36	43
HGLibA_30389	MTHFR	7	11	2	3	10	41
HGLibA_63335	hsa-mir-6789	0	0	2	3	12	39
HGLibA_44806	SLC26A8	1	12	5	3	1	36
HGLibB_00355	ACAD11	35	9	5	3	13	35
HGLibB_48913	TEKT1	1	5	0	3	7	34
HGLibB_02082	ANKRD35	0	0	6	3	1	34
HGLibA_16312	FAM180A	0	7	1	3	16	33
HGLibB_04914	BTBD6	2	0	0	3	9	32
HGLibB_11505	CT47A1	54	13	9	3	3	31
HGLibB_41486	RNF148	1	1	1	3	7	30
HGLibB_52496	UBASH3B	3	8	0	3	6	30
HGLibB_16110	FAM135A	3	0	0	3	12	28
HGLibB_55834	ZNF385B	8	10	1	3	6	28
HGLibA_09211	CERS5	6	10	3	3	2	28
HGLibA_50329	TMEM255A	4	12	0	3	1	28
HGLibA_65345	NonTargetingControlGuideForHuman_0962	9	0	3	3	1	28
HGLibA_27823	MAB21L2	0	11	0	3	1	28
HGLibB_13794	DPCR1	1	4	1	3	8	27
HGLibB_07819	CCDC64	3	6	2	3	6	27
HGLibA_22249	HSP90AA1	7	11	0	3	3	27
HGLibB_49681	TMBIM4	3	0	0	3	1	27
HGLibB_38585	PRMT7	12	0	1	3	0	27
HGLibA_63583	hsa-mir-6853	0	14	0	3	0	27
HGLibB_42357	RTN4IP1	5	0	2	3	7	26
HGLibB_43896	SH3GL2	8	19	4	3	4	26
HGLibA_04753	BRAF	4	5	1	3	2	26
HGLibA_26649	LLGL1	8	0	0	3	1	26
HGLibA_08423	CD6	5	2	0	3	0	26
HGLibA_60439	hsa-mir-4503	3	4	5	3	0	26
HGLibA_64439	NonTargetingControlGuideForHuman_0056	4	0	3	3	0	26
HGLibB_51998	TTC18	6	0	1	3	0	25
HGLibB_36019	PES1	12	0	1	3	6	24
HGLibB_48470	TBC1D3	0	0	5	3	4	24
HGLibB_56016	ZNF486	0	0	1	3	3	24
HGLibA_26585	LINGO1	0	0	0	3	3	24
HGLibB_42656	SAMSN1	2	5	1	3	1	24
HGLibA_43234	SEC24C	6	5	0	3	92	23
HGLibB_19984	GPR27	14	3	0	3	3	23
HGLibA_50895	TNP2	4	0	0	3	0	23
HGLibB_13756	DOK4	15	19	1	3	5	22
HGLibA_64851	NonTargetingControlGuideForHuman_0468	0	8	0	3	4	22
HGLibA_37734	POTEG	9	9	0	3	2	22
HGLibA_13037	DGAT2	2	0	7	3	2	22
HGLibB_00541	ACSBG1	4	0	0	3	0	22
HGLibA_64342	hsa-mir-941-2	5	11	3	3	5	21
HGLibB_27190	LRP6	6	5	1	3	4	21
HGLibA_02340	AP4B1	0	0	0	3	2	21
HGLibA_48935	TEAD4	1	3	0	3	0	21
HGLibA_39566	PTTG1IP	0	4	0	3	0	21
HGLibB_12740	DDX58	0	0	0	3	7	20
HGLibB_34575	ORM1	2	0	0	3	3	20
HGLibB_44695	SLC25A44	0	19	0	3	2	20
HGLibA_48749	TCEB3CL	5	1	3	3	1	20
HGLibA_51600	TRIM71	4	0	0	3	1	20
HGLibB_16837	FANCM	6	0	0	3	0	20
HGLibB_43477	SERPINA7	5	17	1	3	0	20
HGLibB_21015	HDGFL1	0	0	1	3	0	20
HGLibB_06370	C5orf30	0	0	0	3	0	20
HGLibA_52880	UGT1A10	26	9	2	3	21	19
HGLibB_50797	TNMD	3	8	2	3	8	19
HGLibA_28294	MAPK9	2	6	0	3	4	19
HGLibA_57517	hsa-mir-1270-1	10	22	2	3	3	19
HGLibA_49394	THRB	11	0	0	3	3	19
HGLibA_56082	ZNF486	21	0	1	3	2	19
HGLibA_27301	LRRC29	7	12	0	3	2	19
HGLibB_27280	LRRC34	4	0	0	3	1	19
HGLibB_47996	SYT12	11	3	2	3	1	19
HGLibA_56886	ZNF878	7	6	2	3	0	19
HGLibA_44901	SLC30A10	0	13	2	3	0	19
HGLibB_28702	MED12	1	21	0	3	6	18
HGLibA_09202	CERS2	1	0	3	3	2	18
HGLibA_46029	SNX11	2	0	0	3	2	18
HGLibB_14559	EFNA1	18	0	0	3	1	18
HGLibA_51451	TRIM28	0	15	2	3	1	18
HGLibB_02627	ARAP2	4	0	0	3	0	18
HGLibB_39945	RABAC1	4	0	1	3	0	18
HGLibB_27161	LRP10	6	0	1	3	0	18
HGLibB_05253	C12orf5	9	6	2	3	8	17
HGLibB_18405	GAGE1	22	16	7	3	6	17
HGLibB_40244	RASA1	0	13	1	3	6	17
HGLibA_37147	PLEKHN1	9	0	0	3	4	17
HGLibA_42854	SCAND3	2	3	4	3	3	17
HGLibA_64959	NonTargetingControlGuideForHuman_0576	0	0	2	3	3	17
HGLibA_19473	GNAT1	0	9	1	3	2	17
HGLibA_05473	C16orf71	0	3	4	3	2	17
HGLibB_26231	LECT2	4	0	0	3	1	17
HGLibB_09162	CEP85	4	19	0	3	1	17
HGLibA_04991	BUB1B	5	0	0	3	1	17
HGLibB_44735	SLC26A2	5	0	4	3	0	17
HGLibA_64165	hsa-mir-8081	5	35	5	3	0	17
HGLibA_22984	IL15RA	2	0	5	3	0	17
HGLibA_39203	PSMF1	0	15	0	3	0	17
HGLibA_43205	SEC14L6	0	0	0	3	0	17
HGLibB_07633	CCDC15	10	2	0	3	6	16
HGLibB_05583	C17orf85	0	7	0	3	4	16
HGLibB_33274	OGFRL1	10	14	0	3	3	16
HGLibB_23846	IVL	9	0	1	3	3	16
HGLibB_29737	MPRIP	11	0	10	3	3	16
HGLibB_31858	NHLRC3	0	0	1	3	3	16
HGLibA_59954	hsa-mir-4310	2	0	1	3	2	16
HGLibB_00546	ACSF2	0	19	1	3	2	16
HGLibA_29844	MRGPRG	0	0	2	3	2	16
HGLibB_54228	WHSC1L1	5	4	0	3	1	16
HGLibB_43617	SETDB2	6	0	0	3	1	16
HGLibA_41348	RLIM	2	0	2	3	1	16
HGLibA_58705	hsa-mir-3158-1	0	3	6	3	0	16
HGLibA_45390	SLC8A2	0	0	4	3	0	16
HGLibA_56251	ZNF563	21	17	9	3	9	15
HGLibA_02091	ANKRD37	1	7	1	3	7	15
HGLibB_37248	PMEL	10	0	4	3	6	15
HGLibA_45753	SMIM22	0	0	1	3	6	15
HGLibB_02912	ARIH2	2	0	0	3	4	15
HGLibA_07965	CCL11	0	0	0	3	4	15
HGLibA_64016	hsa-mir-7973-1	2	0	1	3	3	15
HGLibA_04478	BHLHE40	4	5	0	3	2	15
HGLibB_08281	CD200R1L	10	15	0	3	2	15
HGLibA_17415	FGF6	1	0	0	3	2	15
HGLibA_55202	ZFP30	4	0	3	3	2	15
HGLibB_36323	PHF21A	2	4	0	3	2	15
HGLibB_47377	STH	0	10	2	3	2	15
HGLibB_24561	KIAA0146	16	0	4	3	1	15
HGLibA_47309	STAB2	9	0	0	3	1	15
HGLibB_11872	CXCR2	3	0	0	3	1	15
HGLibB_15443	ERG	1	11	4	3	1	15
HGLibB_19688	GPA33	4	13	11	3	0	15
HGLibB_10219	CMTM8	12	13	7	3	0	15
HGLibA_50624	TMPRSS11F	3	7	0	3	0	15
HGLibA_52488	TYW5	21	22	6	3	0	15
HGLibA_06159	C2orf62	6	0	0	3	0	15
HGLibA_00762	ADAM23	7	0	0	3	0	15
HGLibA_51139	TPK1	4	0	0	3	0	15
HGLibA_59788	hsa-mir-4270	5	11	1	3	0	15
HGLibA_58398	hsa-mir-296	5	12	4	3	0	15
HGLibA_33587	OR12D2	0	14	0	3	22	14
HGLibB_30240	MT1B	18	15	2	3	9	14
HGLibB_11451	CST6	10	2	3	3	8	14
HGLibB_32725	NSMCE2	0	0	0	3	7	14
HGLibA_49614	TLE3	1	9	1	3	6	14
HGLibB_14377	ECHDC3	12	0	1	3	5	14
HGLibA_16499	FAM219A	0	0	0	3	5	14
HGLibA_15376	EPS8L1	12	31	0	3	3	14
HGLibB_37069	PLEKHG5	8	13	4	3	3	14
HGLibB_28850	MEOX2	18	0	9	3	3	14
HGLibB_52001	TTC19	3	0	3	3	3	14
HGLibA_07825	CCDC64	3	0	0	3	2	14
HGLibA_17419	FGF8	5	0	1	3	2	14
HGLibA_55911	ZNF395	2	0	0	3	2	14
HGLibA_30459	MTPN	0	10	5	3	2	14
HGLibB_06264	C3orf79	0	0	0	3	2	14
HGLibA_38109	PPP1R3E	1	0	1	3	1	14
HGLibB_28368	MAST4	3	0	0	3	1	14
HGLibA_64739	NonTargetingControlGuideForHuman_0356	10	0	1	3	1	14
HGLibB_05514	C17orf102	7	7	0	3	1	14
HGLibA_31045	NADK	1	0	4	3	1	14
HGLibB_43982	SHISA3	0	12	0	3	1	14
HGLibA_41774	RORA	0	0	3	3	1	14
HGLibB_21461	HIST1H4B	0	0	1	3	1	14
HGLibA_37992	PPM1M	0	0	2	3	1	14
HGLibB_05090	C10orf76	6	9	0	3	0	14
HGLibB_45480	SLMAP	3	0	6	3	0	14
HGLibB_09399	CHD8	8	6	1	3	0	14
HGLibA_00543	ACSBG1	9	30	7	3	0	14
HGLibB_13270	DIXDC1	7	2	4	3	0	14
HGLibA_01033	ADPRM	0	15	1	3	0	14
HGLibA_29123	MGA	0	3	2	3	0	14
HGLibB_00717	ADAD1	0	0	1	3	0	14
HGLibB_16542	FAM26E	0	0	1	3	0	14
HGLibB_28417	MB21D1	0	0	0	3	0	14
HGLibA_38801	PRR20A	5	18	6	3	8	13
HGLibB_05165	C11orf65	0	4	0	3	8	13
HGLibA_37879	PPFIA3	3	0	1	3	6	13
HGLibA_29783	MPV17	4	0	1	3	6	13
HGLibA_16543	FAM229B	0	0	0	3	6	13
HGLibA_04808	BRICD5	2	2	2	3	4	13
HGLibA_12946	DENND3	7	0	2	3	4	13
HGLibA_42784	SAV1	0	0	0	3	4	13
HGLibA_02084	ANKRD35	11	3	2	3	3	13
HGLibA_23140	IL33	6	0	0	3	3	13
HGLibA_64538	NonTargetingControlGuideForHuman_0155	2	0	0	3	3	13
HGLibB_27810	MAD2L2	0	3	1	3	3	13
HGLibB_17034	FBXO27	14	0	1	3	2	13
HGLibA_27429	LRRC8A	5	0	0	3	2	13
HGLibB_46921	SRGAP2D	6	21	0	3	2	13
HGLibB_51568	TRIP10	3	0	0	3	2	13
HGLibA_27426	LRRC73	0	8	1	3	2	13
HGLibA_32250	NODAL	0	0	0	3	2	13
HGLibB_51448	TRIM46	8	0	4	3	1	13
HGLibA_61863	hsa-mir-548ad	15	3	1	3	1	13
HGLibB_11213	CRTAP	9	8	0	3	1	13
HGLibA_01288	AHCYL1	8	5	0	3	1	13
HGLibB_40027	RAD51	4	0	0	3	1	13
HGLibA_07674	CCDC166	1	0	1	3	1	13
HGLibA_38159	PPP2R3B_X	2	4	2	3	1	13
HGLibB_33738	OR2D2	0	11	3	3	1	13
HGLibA_50089	TMEM179B	0	1	1	3	1	13
HGLibB_33768	OR2J3	0	0	3	3	1	13
HGLibA_53693	VMO1	12	0	0	3	0	13
HGLibA_65101	NonTargetingControlGuideForHuman_0718	8	19	2	3	0	13
HGLibA_53932	VWDE	2	1	3	3	0	13
HGLibA_55125	ZDHHC7	3	0	1	3	0	13
HGLibB_33023	NUP62CL	2	0	4	3	0	13
HGLibB_44085	SIGLEC15	0	11	0	3	0	13
HGLibA_32399	NPAS3	0	10	0	3	0	13
HGLibB_37008	PLEK	0	12	1	3	0	13
HGLibA_36978	PLCB1	0	0	0	3	0	13
HGLibB_49275	THEG	14	3	0	3	7	12
HGLibB_52410	TYRP1	3	9	0	3	7	12
HGLibA_17608	FLG	2	13	0	3	7	12
HGLibB_48883	TECPR1	5	4	1	3	6	12
HGLibB_26627	LMAN2	8	0	0	3	5	12
HGLibB_27589	LUM	2	0	2	3	5	12
HGLibB_45546	SMARCA1	0	0	6	3	5	12
HGLibA_17995	FRG2	6	12	4	3	4	12
HGLibB_54691	YY1	4	37	0	3	4	12
HGLibA_54416	WSB1	9	0	4	3	4	12
HGLibA_32012	NKG7	9	2	3	3	4	12
HGLibB_20984	HDAC4	3	5	2	3	4	12
HGLibB_03538	ATOH8	11	0	2	3	3	12
HGLibA_65217	NonTargetingControlGuideForHuman_0834	4	34	0	3	3	12
HGLibB_16889	FAT1	11	9	5	3	3	12
HGLibA_40775	REEP1	0	0	0	3	3	12
HGLibA_38689	PROS1	4	0	0	3	2	12
HGLibB_27611	LY6D	7	0	2	3	2	12
HGLibA_49313	THAP8	2	15	1	3	2	12
HGLibA_23110	IL26	0	8	0	3	2	12
HGLibB_46047	SNX6	0	0	0	3	2	12
HGLibB_02425	APITD1-CORT	0	0	0	3	2	12
HGLibB_39178	PSPH	10	0	2	3	1	12
HGLibA_64817	NonTargetingControlGuideForHuman_0434	8	0	2	3	1	12
HGLibA_58990	hsa-mir-331	5	0	2	3	1	12
HGLibA_49027	TESK1	2	0	1	3	1	12
HGLibB_27304	LRRC3B	0	8	0	3	1	12
HGLibA_02418	API5	0	3	0	3	1	12
HGLibB_17598	FLJ22184	0	10	1	3	1	12
HGLibB_26611	LLGL1	0	0	0	3	1	12
HGLibB_25921	LAMB2	8	0	2	3	0	12
HGLibA_35390	PCDH11X	5	5	1	3	0	12
HGLibB_28060	MANSC1	8	3	1	3	0	12
HGLibA_00011	A2ML1	7	2	5	3	0	12
HGLibA_01325	AICDA	6	0	2	3	0	12
HGLibB_11786	CUTA	2	0	0	3	0	12
HGLibB_35190	PARP3	1	13	4	3	0	12
HGLibA_36329	PHF1	1	0	0	3	0	12
HGLibB_35544	PCGF1	0	0	0	3	0	12
HGLibA_40260	RAPGEF6	0	0	0	3	0	12
HGLibB_32344	NOXRED1	0	0	0	3	0	12
HGLibA_60908	hsa-mir-4700	0	0	0	3	0	12
HGLibB_02927	ARL13A	0	0	0	3	0	12
HGLibB_53642	VN1R5	6	0	0	3	7	11
HGLibB_51458	TRIM49	0	4	0	3	7	11
HGLibB_37277	PMPCA	11	0	0	3	5	11
HGLibA_02102	ANKRD44	2	0	0	3	5	11
HGLibA_26823	LOC100287399	15	19	2	3	4	11
HGLibA_25278	KLLN	11	1	2	3	4	11
HGLibA_42494	RXFP1	3	3	3	3	4	11
HGLibA_37552	POLR1B	0	11	3	3	4	11
HGLibA_51783	TRPV1	0	0	1	3	4	11
HGLibA_24688	KIAA1045	9	0	0	3	3	11
HGLibA_31147	NARFL	7	12	1	3	3	11
HGLibB_24801	KIAA1984	1	0	1	3	3	11
HGLibB_26224	LEAP2	0	0	1	3	3	11
HGLibA_36844	PKN3	11	4	2	3	2	11
HGLibA_55369	ZMAT2	12	6	5	3	2	11
HGLibB_45951	SNTG1	8	0	3	3	2	11
HGLibB_36035	PEX10	1	0	0	3	2	11
HGLibA_65030	NonTargetingControlGuideForHuman_0647	21	0	7	3	2	11
HGLibA_27297	LRRC27	3	0	1	3	2	11
HGLibB_25411	KRT20	1	0	0	3	2	11
HGLibB_21214	HGFAC	3	0	0	3	1	11
HGLibB_26894	LOC391322	7	0	2	3	1	11
HGLibB_40886	RFPL4A	9	3	0	3	1	11
HGLibA_52464	TYR	5	0	2	3	1	11
HGLibA_13913	DPY19L4	1	0	0	3	1	11
HGLibB_11961	CXXC5	0	9	0	3	1	11
HGLibA_42313	RSG1	0	0	1	3	1	11
HGLibA_08372	CD3E	13	0	1	3	0	11
HGLibB_24814	KIDINS220	13	0	0	3	0	11
HGLibA_50784	TNFRSF4	12	0	2	3	0	11
HGLibB_38418	PRHOXNB	19	0	4	3	0	11
HGLibA_39567	PTTG2	9	8	0	3	0	11
HGLibB_01951	ANKEF1	7	12	0	3	0	11
HGLibA_34533	OR8H3	5	5	0	3	0	11
HGLibB_02155	ANKS3	2	0	3	3	0	11
HGLibB_43485	SERPINB10	2	7	1	3	0	11
HGLibA_15983	FAM102B	6	0	5	3	0	11
HGLibA_54771	ZAK	5	0	1	3	0	11
HGLibB_04366	BCR	2	0	0	3	0	11
HGLibB_22183	HSD3B7	4	0	5	3	0	11
HGLibA_39659	PXMP2	1	0	0	3	0	11
HGLibB_21448	HIST1H3H	1	0	0	3	0	11
HGLibA_11997	CYB5D2	0	7	2	3	0	11
HGLibA_62766	hsa-mir-632	0	5	0	3	0	11
HGLibA_49004	TENM4	0	7	1	3	0	11
HGLibB_47682	SULT1A4	0	0	6	3	0	11
HGLibA_27203	LRP11	0	0	4	3	0	11
HGLibA_43215	SEC22A	0	0	1	3	0	11
HGLibA_59513	hsa-mir-3911	0	0	0	3	0	11
HGLibB_27821	MAEL	0	0	0	3	0	11
HGLibB_06310	C4orf29	0	0	0	3	0	11
HGLibA_48095	SYTL1	6	3	0	3	11	10
HGLibA_14740	EIF2B3	4	17	1	3	11	10
HGLibB_34115	OR52E4	0	0	1	3	11	10
HGLibB_18677	GATSL1	7	13	2	3	10	10
HGLibA_19697	GOT2	1	8	3	3	7	10
HGLibB_47351	STAU2	3	0	0	3	6	10
HGLibB_45776	SMS	1	23	4	3	5	10
HGLibA_46818	SPRR2E	6	25	2	3	5	10
HGLibB_06989	CALCB	3	0	0	3	5	10
HGLibA_64142	hsa-mir-8075	5	7	0	3	5	10
HGLibA_47735	SULT1A2	0	10	1	3	5	10
HGLibB_11063	CRB3	14	0	0	3	4	10
HGLibA_34567	OR9G1	5	2	1	3	4	10
HGLibB_50684	TNFRSF11A	1	0	0	3	4	10
HGLibB_08377	CD40	0	0	2	3	4	10
HGLibA_23322	INO80B	0	0	4	3	4	10
HGLibB_04000	B3GNT8	0	0	0	3	4	10
HGLibB_07650	CCDC154	0	0	0	3	4	10
HGLibA_59650	hsa-mir-3973	10	6	1	3	3	10
HGLibB_26083	LCE2B	4	0	0	3	3	10
HGLibB_31875	NHSL1	8	8	2	3	3	10
HGLibA_53773	VPS36	0	0	0	3	3	10
HGLibB_51640	TRMU	0	0	0	3	3	10
HGLibA_18431	GAGE1	0	0	0	3	3	10
HGLibB_28543	MCF2L2	6	0	4	3	2	10
HGLibB_10917	CPED1	9	0	0	3	2	10
HGLibB_09878	CLDN23	2	10	0	3	2	10
HGLibA_27428	LRRC8A	1	0	0	3	2	10
HGLibA_17683	FLYWCH2	1	20	0	3	2	10
HGLibB_18672	GATS	11	0	0	3	1	10
HGLibB_29959	MRPL47	4	15	2	3	1	10
HGLibB_23048	IL20RB	8	0	1	3	1	10
HGLibB_41344	RNASE12	6	20	0	3	1	10
HGLibA_22131	HS3ST3B1	10	3	0	3	1	10
HGLibB_06298	C4orf21	7	8	2	3	1	10
HGLibB_12438	DCAF6	1	0	0	3	1	10
HGLibA_53352	USP38	0	0	0	3	1	10
HGLibB_03509	ATIC	3	10	1	3	0	10
HGLibB_56925	ZSCAN18	3	0	1	3	0	10
HGLibB_15922	FADS6	10	0	3	3	0	10
HGLibA_07291	CASKIN2	2	0	0	3	0	10
HGLibA_26599	LIPA	7	0	3	3	0	10
HGLibA_29631	MOGAT3	2	2	0	3	0	10
HGLibB_53339	USP6	4	0	4	3	0	10
HGLibB_06455	C6orf165	1	9	3	3	0	10
HGLibA_13895	DPPA5	0	0	3	3	0	10
HGLibB_27048	LPHN2	0	0	1	3	0	10
HGLibB_18637	GAST	0	0	2	3	0	10
HGLibA_25576	KRT9	0	0	0	3	0	10
HGLibA_17877	FOXI1	0	0	0	3	0	10
HGLibA_40757	RDX	0	0	0	3	0	10
HGLibA_17619	FLII	0	0	0	3	0	10
HGLibB_17057	FBXO36	0	0	0	3	0	10
HGLibA_34437	OR6P1	12	3	0	3	13	9
HGLibA_33165	NXPH2	8	1	1	3	9	9
HGLibA_04795	BRE	0	15	2	3	9	9
HGLibB_51424	TRIM4	7	0	3	3	7	9
HGLibA_25245	KLK14	24	10	0	3	6	9
HGLibA_33848	OR2S2	7	12	1	3	6	9
HGLibA_13218	DIAPH1	0	0	0	3	6	9
HGLibA_55532	ZNF177	51	21	5	3	5	9
HGLibB_47124	SSTR3	20	11	5	3	4	9
HGLibA_36582	PIGR	1	0	3	3	4	9
HGLibB_44539	SLC22A5	11	13	2	3	4	9
HGLibA_33994	OR4F17	6	4	5	3	4	9
HGLibB_38451	PRKAB2	3	6	1	3	4	9
HGLibA_29453	MMAB	1	0	2	3	4	9
HGLibB_40753	REG3G	1	20	0	3	4	9
HGLibA_31459	NDUFA4	0	11	0	3	4	9
HGLibB_09369	CHCHD6	0	0	2	3	4	9
HGLibB_17665	FMN1	9	29	12	3	3	9
HGLibA_49265	TGM5	8	2	0	3	3	9
HGLibB_01829	AMPH	6	0	3	3	3	9
HGLibA_36323	PHC3	4	2	1	3	3	9
HGLibA_40790	REEP6	1	10	0	3	3	9
HGLibA_45006	SLC35F3	2	22	0	3	2	9
HGLibA_20670	GUF1	8	0	1	3	2	9
HGLibB_47097	SSR1	6	0	1	3	2	9
HGLibA_33283	ODF3	4	4	0	3	2	9
HGLibB_47923	SYNE3	1	12	0	3	2	9
HGLibA_52025	TST	0	8	4	3	2	9
HGLibB_24957	KIR3DL1	0	0	1	3	2	9
HGLibB_01781	AMH	0	0	1	3	2	9
HGLibB_44956	SLC35F5	0	0	0	3	2	9
HGLibA_41449	RND2	0	0	0	3	2	9
HGLibA_13657	DNASE1L1	2	5	3	3	1	9
HGLibB_26766	LOC100132146	15	0	2	3	1	9
HGLibB_28779	MED9	1	0	0	3	1	9
HGLibA_25328	KMT2C	8	0	6	3	1	9
HGLibA_53898	VWA2	18	5	4	3	1	9
HGLibA_17672	FLT4	4	0	1	3	1	9
HGLibB_12522	DCSTAMP	1	0	1	3	1	9
HGLibA_57031	ZSCAN5B	4	0	6	3	1	9
HGLibB_42967	SCNN1D	0	5	0	3	1	9
HGLibA_26797	LOC100130880	0	0	1	3	1	9
HGLibB_13792	DPCD	0	0	0	3	1	9
HGLibB_53794	VSTM2A	0	0	0	3	1	9
HGLibA_51866	TSHZ2	0	0	0	3	1	9
HGLibA_22792	IGF1	0	0	0	3	1	9
HGLibB_15253	EPDR1	5	0	0	3	0	9
HGLibA_10381	CNRIP1	3	0	1	3	0	9
HGLibB_10511	COL17A1	1	0	4	3	0	9
HGLibA_24039	KANSL1L	11	0	1	3	0	9
HGLibB_49085	TFCP2	11	15	0	3	0	9
HGLibB_32237	NOL9	6	14	1	3	0	9
HGLibA_21138	HEPACAM	10	0	5	3	0	9
HGLibA_20429	GSK3A	3	1	1	3	0	9
HGLibA_24216	KCNH3	5	23	0	3	0	9
HGLibB_46622	SPIN4	7	0	0	3	0	9
HGLibA_64737	NonTargetingControlGuideForHuman_0354	6	17	0	3	0	9
HGLibA_13787	DOLK	1	14	0	3	0	9
HGLibB_13875	DPPA5	5	5	0	3	0	9
HGLibA_22001	HOXD4	1	7	0	3	0	9
HGLibA_27777	LYST	0	12	2	3	0	9
HGLibB_02846	ARHGEF33	0	0	2	3	0	9
HGLibA_06463	C6orf195	0	0	0	3	0	9
HGLibB_11136	CRIM1	0	0	0	3	0	9
HGLibB_20113	GPRIN1	0	0	0	3	0	9
HGLibA_20471	GSTM1	0	0	0	3	0	9
HGLibA_51021	TOR1AIP2	13	7	4	3	9	8
HGLibA_10051	CLIP4	9	25	5	3	8	8
HGLibB_22582	IFI44L	11	10	1	3	7	8
HGLibA_48026	SYNPR	1	0	1	3	6	8
HGLibB_46569	SPERT	6	5	0	3	5	8
HGLibA_43264	SECISBP2	0	0	0	3	5	8
HGLibA_45825	SMR3A	7	0	0	3	4	8
HGLibB_52431	U2AF1L4	1	0	0	3	4	8
HGLibA_56549	ZNF69	3	16	2	3	4	8
HGLibB_04423	BEST3	0	0	0	3	4	8
HGLibB_51115	TPRA1	7	0	0	3	3	8
HGLibB_27178	LRP3	3	11	1	3	3	8
HGLibB_50705	TNFRSF18	7	0	1	3	3	8
HGLibB_51359	TRIM17	3	0	0	3	3	8
HGLibB_35228	PATE2	12	4	4	3	3	8
HGLibA_15390	EPT1	2	1	1	3	3	8
HGLibB_12482	DCK	1	3	1	3	3	8
HGLibB_00090	AATK	0	7	1	3	3	8
HGLibB_11442	CST3	15	10	1	3	2	8
HGLibA_61601	hsa-mir-515-1	1	2	1	3	2	8
HGLibB_39650	PYHIN1	4	0	3	3	2	8
HGLibA_46054	SNX19	10	28	1	3	2	8
HGLibB_06217	C3orf22	3	0	0	3	2	8
HGLibB_17376	FGF22	3	3	0	3	2	8
HGLibB_25156	KLHL34	11	0	1	3	2	8
HGLibA_54132	WDR5B	4	0	0	3	2	8
HGLibA_01856	AMZ1	1	0	0	3	2	8
HGLibB_24225	KCNJ13	5	25	1	3	2	8
HGLibB_03521	ATM	1	0	3	3	2	8
HGLibB_12146	CYP3A5	1	4	5	3	2	8
HGLibA_61246	hsa-mir-4785	1	13	1	3	2	8
HGLibB_26240	LEFTY2	2	7	1	3	2	8
HGLibA_54704	YOD1	0	0	0	3	2	8
HGLibB_23938	JOSD1	0	0	0	3	2	8
HGLibB_26898	LOC402160	0	0	0	3	2	8
HGLibB_30788	MYO1D	4	0	0	3	1	8
HGLibA_43573	SERPIND1	8	9	1	3	1	8
HGLibA_17773	FNTB	3	0	0	3	1	8
HGLibA_42979	SCN2A	7	3	5	3	1	8
HGLibB_27612	LY6D	8	16	1	3	1	8
HGLibB_44100	SIGLEC9	16	8	3	3	1	8
HGLibA_10935	CPLX2	4	5	2	3	1	8
HGLibB_45693	SMIM21	1	5	0	3	1	8
HGLibB_29963	MRPL49	0	0	0	3	1	8
HGLibB_45299	SLC7A11	0	0	0	3	1	8
HGLibB_27609	LXN	0	0	0	3	1	8
HGLibB_27512	LSM7	0	0	0	3	1	8
HGLibA_51159	TPP1	6	10	1	3	0	8
HGLibA_01542	ALDH1A1	3	0	5	3	0	8
HGLibA_41737	ROBO2	9	7	1	3	0	8
HGLibB_53667	VPS13B	12	0	1	3	0	8
HGLibA_36042	PELO	4	0	0	3	0	8
HGLibA_41922	RPL27A	4	0	2	3	0	8
HGLibA_44678	SLC25A23	5	0	4	3	0	8
HGLibA_07490	CCAR2	2	15	1	3	0	8
HGLibB_13236	DIP2C	4	0	2	3	0	8
HGLibB_47978	SYPL1	8	3	6	3	0	8
HGLibA_50044	TMEM168	6	1	2	3	0	8
HGLibA_29988	MRPL43	4	0	0	3	0	8
HGLibB_53784	VSIG8	7	16	0	3	0	8
HGLibA_29569	MNF1	1	0	2	3	0	8
HGLibA_12937	DENND2A	6	0	2	3	0	8
HGLibA_36782	PJA1	3	20	0	3	0	8
HGLibB_42120	RPS6KA6	3	7	2	3	0	8
HGLibB_34450	OR8B2	1	0	0	3	0	8
HGLibB_28999	MFAP1	2	0	1	3	0	8
HGLibA_10964	CPNE5	1	0	1	3	0	8
HGLibA_12466	DCAKD	3	16	0	3	0	8
HGLibA_14488	EED	1	7	0	3	0	8
HGLibB_12338	DAZ1	0	4	1	3	0	8
HGLibA_02256	ANXA8L1	0	11	1	3	0	8
HGLibA_60793	hsa-mir-4669	0	0	2	3	0	8
HGLibA_45213	SLC4A2	0	0	0	3	0	8
HGLibB_17890	FOXN2	0	0	0	3	0	8
HGLibA_03963	B3GALT5	0	0	0	3	0	8
HGLibA_51526	TRIM49B	5	8	0	3	14	7
HGLibA_21352	HIRA	8	10	0	3	8	7
HGLibB_45387	SLC9C1	15	0	1	3	8	7
HGLibB_30429	MTRNR2L1	3	0	1	3	6	7
HGLibA_52867	UGGT1	2	0	1	3	5	7
HGLibA_24510	KDM4B	2	15	0	3	5	7
HGLibA_33528	OR10J5	2	0	2	3	5	7
HGLibB_41455	RNF133	0	0	2	3	5	7
HGLibA_42390	RTKN	0	0	0	3	5	7
HGLibB_31262	NCK1	0	0	0	3	5	7
HGLibA_65371	NonTargetingControlGuideForHuman_0988	7	0	0	3	4	7
HGLibA_07680	CCDC168	1	0	0	3	4	7
HGLibB_36974	PLCXD1_X	9	1	3	3	4	7
HGLibA_15559	ESCO2	0	0	1	3	4	7
HGLibA_30629	MXRA8	11	0	3	3	3	7
HGLibB_05528	C17orf112	3	0	0	3	3	7
HGLibB_01560	ALDH3A1	4	6	3	3	3	7
HGLibB_21081	HEG1	10	12	3	3	3	7
HGLibB_37075	PLEKHG7	5	1	1	3	3	7
HGLibB_10553	COL3A1	0	12	1	3	3	7
HGLibA_30496	MTSS1	0	0	0	3	3	7
HGLibA_64733	NonTargetingControlGuideForHuman_0350	0	0	0	3	3	7
HGLibB_24785	KIAA1804	3	0	2	3	2	7
HGLibA_14233	DYNC1H1	2	0	0	3	2	7
HGLibA_52650	UBE2QL1	15	6	1	3	2	7
HGLibA_12406	DBT	4	8	2	3	2	7
HGLibA_29947	MRPL30	9	1	0	3	2	7
[truncated: 117,462 more rows]

## Sheet: SR717_Raw_Counts
sgRNA	Gene	Ctl-1	Ctl-2	Ctl-3	SR717-1	SR717-2	SR717-3
HGLibB_02781	ARHGAP5	14	167	39	2595	3366	4577
HGLibA_11150	CRIP1	2	5	0	2431	2904	4302
HGLibA_09933	CLEC14A	3	1	0	2410	2882	3923
HGLibA_12225	CYSLTR1	19	139	16	2389	3185	4563
HGLibB_19298	GLRX5	106	42	20	1631	2067	2695
HGLibA_48238	TAF4B	130	347	65	1415	1727	2253
HGLibB_45527	SMAD5	36	124	13	1157	1005	1602
HGLibB_19012	GHITM	64	98	18	1090	1406	1801
HGLibA_45842	SMUG1	3	34	5	1055	1161	1654
HGLibB_06111	C2orf27A	1	0	0	1031	1208	1418
HGLibB_44290	SLC10A5	114	169	43	959	1260	2022
HGLibA_20099	GPR85	6	39	2	906	1145	1686
HGLibA_55966	ZNF426	9	21	4	856	1006	1410
HGLibA_50063	TMEM173	18	80	7	817	1192	1536
HGLibA_01774	AMER2	1	90	7	743	545	738
HGLibB_27596	LURAP1L	8	138	10	642	838	1031
HGLibA_28325	2022-03-02	10	18	0	642	431	672
HGLibA_35516	PCDHGA1	43	32	16	594	369	610
HGLibA_13467	DNAH1	4	0	1	591	455	655
HGLibA_47437	STIL	71	114	25	565	837	1022
HGLibB_04995	BUD13	2	3	3	538	683	969
HGLibA_40417	RB1CC1	36	69	14	488	599	914
HGLibB_26747	LOC100130451	0	87	7	488	476	700
HGLibB_44983	SLC36A3	8	44	9	431	595	730
HGLibB_17848	FOXG1	6	27	1	431	464	582
HGLibA_61135	hsa-mir-4760	9	0	0	415	346	531
HGLibB_53722	VPS39	5	20	5	391	560	764
HGLibB_52965	UNC79	2	13	5	357	326	481
HGLibA_16307	FAM179A	8	11	1	352	467	598
HGLibB_50004	TMEM173	4	22	0	351	412	547
HGLibB_51799	TSHZ2	5	19	1	349	268	347
HGLibB_22473	ICAM4	6	6	2	329	328	455
HGLibA_57751	hsa-mir-130b	1	0	0	291	312	367
HGLibA_10356	CNP	47	58	10	279	271	346
HGLibA_50062	TMEM173	1	8	1	276	243	370
HGLibA_45299	SLC6A13	0	44	5	273	307	382
HGLibB_34639	OSGEPL1	14	38	3	264	317	434
HGLibB_07790	CCDC51	37	43	15	241	335	500
HGLibB_44394	SLC16A6	38	38	4	217	297	409
HGLibA_06878	CACNA1B	1	29	3	200	140	162
HGLibB_39655	PYROXD2	1	0	1	187	244	331
HGLibB_17065	FBXO39	28	5	8	160	155	219
HGLibA_50064	TMEM173	0	13	3	153	155	235
HGLibB_13512	DNAJB13	5	0	0	151	152	207
HGLibA_64042	hsa-mir-802	0	5	4	148	215	315
HGLibB_26203	LDLRAD1	2	10	2	129	93	102
HGLibB_35544	PCGF1	0	0	0	127	125	212
HGLibA_01055	ADRB1	1	24	1	122	150	148
HGLibA_08987	CEL	4	9	3	117	138	178
HGLibB_30974	NAALADL2	1	29	1	112	135	153
HGLibA_40736	RDH12	5	5	8	105	69	89
HGLibA_56582	ZNF703	7	54	2	99	50	76
HGLibA_38041	PPP1R14C	1	3	0	96	128	236
HGLibA_54526	XKR6	2	11	5	96	115	130
HGLibB_35213	PARVB	16	15	3	95	119	160
HGLibA_43234	SEC24C	6	5	0	91	102	153
HGLibB_34546	ORAI2	8	12	0	87	99	136
HGLibB_22204	HSF5	0	1	0	78	96	115
HGLibA_21264	HHIPL1	2	13	0	76	94	118
HGLibA_23585	IRF3	7	5	4	73	80	107
HGLibB_16936	FBN2	5	10	1	72	133	239
HGLibB_53598	VIPAS39	2	10	1	53	90	111
HGLibB_04208	BBS10	9	24	3	53	12	17
HGLibB_26743	LOC100130370	1	0	0	49	44	86
HGLibB_43182	SEC24C	2	2	0	49	45	49
HGLibA_39114	PSMB6	1	17	0	48	62	70
HGLibA_15149	ENO4	8	11	1	45	49	78
HGLibA_62071	hsa-mir-548u	0	0	3	45	18	27
HGLibB_34759	OVOL2	6	0	0	44	56	76
HGLibB_22157	HSD17B2	0	2	1	42	48	58
HGLibB_43183	SEC24C	6	0	0	42	39	58
HGLibA_05866	C1orf52	0	0	7	33	100	106
HGLibB_30069	MRPS7	3	0	0	33	20	41
HGLibB_34207	OR5AU1	16	13	1	30	59	77
HGLibA_43433	2022-09-12	1	5	2	30	33	48
HGLibA_22689	IFNA7	2	0	0	29	27	55
HGLibA_57045	ZSWIM4	3	7	0	28	41	56
HGLibB_30821	MYO7A	0	0	1	27	42	65
HGLibB_22696	IFNL4	2	3	0	27	23	29
HGLibB_21829	HNRPLL	10	44	7	26	32	58
HGLibA_24433	KCTD16	0	0	0	25	37	51
HGLibB_43181	SEC24C	0	0	0	25	27	44
HGLibB_50390	TMEM56	19	49	5	24	38	62
HGLibB_06542	C7orf43	8	6	0	24	20	20
HGLibA_37611	POLR3B	3	2	1	23	20	30
HGLibB_43763	SGK1	2	4	0	23	31	28
HGLibA_57733	hsa-mir-1304	0	0	0	22	50	36
HGLibB_51267	TRAPPC6A	0	0	0	21	30	33
HGLibA_45556	SLX1A	1	0	0	21	12	29
HGLibA_61040	hsa-mir-4736	0	9	1	20	19	33
HGLibA_06163	C2orf68	4	0	0	19	20	18
HGLibA_59642	hsa-mir-3960	0	0	0	19	6	10
HGLibB_27784	MAB21L2	0	0	0	19	3	5
HGLibA_07156	CAPN14	8	0	0	18	5	12
HGLibB_29635	MORN4	2	8	0	17	16	19
HGLibA_26008	LANCL2	0	7	1	17	4	5
HGLibA_21566	HIVEP1	0	0	2	16	18	35
HGLibA_39681	PYDC1	17	10	4	16	8	23
HGLibB_37743	POU5F2	0	0	0	15	16	23
HGLibA_47004	SRP19	0	0	0	15	12	14
HGLibB_41152	RHOT2	3	7	1	15	6	9
HGLibB_48759	TCL1B	1	0	1	14	30	29
HGLibA_53946	WARS2	10	0	2	14	19	19
HGLibA_20051	GPR52	7	31	3	14	5	10
HGLibB_01867	ANAPC11	23	178	10	14	7	7
HGLibA_47451	STK10	5	18	1	13	28	39
HGLibA_45709	SMG8	0	0	0	13	13	31
HGLibB_16110	FAM135A	3	0	0	13	12	20
HGLibA_15219	ENTPD8	0	0	5	13	10	13
HGLibA_34931	PABPC1L2B	6	5	3	13	10	9
HGLibA_32840	NTF4	3	3	0	12	15	21
HGLibA_22250	HSP90AA1	0	5	0	12	8	9
HGLibB_43149	SEC14L5	10	2	0	12	6	5
HGLibB_46961	SRPK1	1	7	1	11	14	26
HGLibB_00884	ADC	1	17	1	11	14	21
HGLibB_50003	TMEM173	2	1	0	11	14	15
HGLibA_07398	CBLB	5	8	2	11	5	12
HGLibB_20049	GPR68	3	16	1	11	9	7
HGLibB_43642	SF3A2	5	20	3	10	27	38
HGLibB_29776	MRC1	4	0	0	10	21	33
HGLibA_35369	PCBP2	0	8	1	10	19	16
HGLibB_28619	MCU	0	0	0	10	3	15
HGLibB_24515	KEAP1	5	1	0	10	15	13
HGLibA_36369	PHF21A	1	0	1	10	13	13
HGLibB_14129	DUSP18	0	0	0	10	6	11
HGLibB_31579	NEFL	3	0	1	10	2	8
HGLibA_57089	ZYX	0	7	1	9	12	20
HGLibA_23790	ITGB5	2	0	1	9	10	20
HGLibB_41486	RNF148	1	1	1	9	10	14
HGLibB_48068	TAAR2	3	8	0	9	6	13
HGLibB_25511	KRT78	16	25	2	9	10	12
HGLibA_28692	MDK	0	0	4	9	6	10
HGLibA_03739	ATP6V1C1	5	1	1	9	4	8
HGLibB_32615	NRBP2	4	0	0	9	4	8
HGLibA_39266	PTCD3	1	4	2	9	3	7
HGLibB_28931	METTL20	7	1	0	9	10	5
HGLibA_44650	SLC25A15	10	7	0	9	4	5
HGLibA_04812	BRINP1	5	0	2	8	9	22
HGLibA_29844	MRGPRG	0	0	2	8	6	20
HGLibA_22203	HSD17B8	0	3	0	8	17	19
HGLibB_05082	C10orf67	0	4	1	8	8	14
HGLibA_35099	PANK2	4	0	0	8	21	13
HGLibB_04000	B3GNT8	0	0	0	8	7	12
HGLibB_48543	TBK1	0	43	2	8	13	11
HGLibA_24287	KCNJ8	3	2	3	8	6	8
HGLibB_45716	SMIM8	0	0	0	8	6	8
HGLibB_28986	MEX3A	8	2	11	8	4	6
HGLibA_19207	GKN1	0	0	0	8	2	5
HGLibA_09803	CLC	2	0	0	8	2	3
HGLibA_38613	PRM3	14	0	0	7	10	14
HGLibB_39491	PTPRU	0	2	0	7	10	11
HGLibB_18407	GAGE1	95	60	15	7	3	10
HGLibA_07331	CASP9	4	9	0	7	6	8
HGLibA_41297	RING1	1	0	0	7	5	7
HGLibB_25327	KPNA4	5	6	0	7	6	6
HGLibA_32563	NQO1	2	0	1	7	3	4
HGLibB_49496	TIPARP	1	0	0	7	2	4
HGLibA_24548	KEAP1	0	0	0	7	0	4
HGLibB_03781	ATP8B2	2	3	0	7	2	3
HGLibB_08938	CEACAM5	4	0	1	7	4	2
HGLibA_62928	hsa-mir-6514	0	0	0	7	2	2
HGLibB_08457	CD84	4	16	1	7	3	0
HGLibB_32881	NUDCD2	2	0	0	6	15	30
HGLibB_28514	MCAM	2	2	2	6	3	17
HGLibB_48052	SYVN1	1	2	1	6	2	17
HGLibA_14521	EFCAB1	1	0	0	6	5	13
HGLibB_50002	TMEM173	0	15	0	6	10	12
HGLibB_49713	TMCC1	4	23	1	6	10	11
HGLibB_00817	ADAMTS19	2	8	0	6	7	11
HGLibA_07333	CASQ1	0	3	0	6	5	11
HGLibA_29801	MPZL3	0	0	1	6	6	8
HGLibA_21820	HNRNPF	3	0	0	6	7	7
HGLibB_41269	RIPK3	6	7	1	6	0	7
HGLibA_14728	EIF2AK3	4	44	3	6	12	6
HGLibA_05386	C15orf38	2	0	1	6	5	4
HGLibA_61463	hsa-mir-502	3	0	0	6	3	4
HGLibB_40917	RFX3	0	12	0	6	3	4
HGLibA_48185	TADA2A	9	0	0	6	2	4
HGLibA_56053	ZNF470	0	0	1	6	1	4
HGLibB_47367	STEAP1B	0	0	2	6	3	3
HGLibA_52519	UBA3	0	0	0	6	2	3
HGLibB_01537	ALDH18A1	1	0	0	6	0	3
HGLibA_00436	ACHE	10	0	0	6	2	2
HGLibB_52758	UCN	3	23	3	6	2	2
HGLibA_14012	DSCR6	8	4	1	6	8	1
HGLibB_32809	NTN1	2	0	4	6	2	1
HGLibA_11499	CT45A1	1	0	1	6	2	1
HGLibB_47597	STX6	3	0	0	6	1	1
HGLibA_47374	STARD8	0	0	0	6	1	1
HGLibA_40007	RABEPK	0	10	3	6	0	1
HGLibA_53293	USP19	1	0	4	6	0	0
HGLibA_50065	TMEM174	0	0	0	6	0	0
HGLibA_44335	SLC10A3	0	8	0	5	5	19
HGLibA_34141	OR52A5	0	0	0	5	5	17
HGLibA_25811	KRTAP5-9	6	12	2	5	8	13
HGLibA_47574	STRADA	2	0	1	5	6	11
HGLibA_62259	hsa-mir-5685	3	0	5	5	5	9
HGLibA_18047	FRS2	0	0	0	5	5	9
HGLibB_28944	METTL21D	1	0	0	5	5	7
HGLibA_09300	CGB	2	0	2	5	3	7
HGLibA_06540	C7orf34	2	11	5	5	11	6
HGLibB_54420	XAGE5	0	7	0	5	4	6
HGLibB_40492	RBM39	0	0	0	5	4	6
HGLibA_44122	SIGLEC1	12	0	1	5	3	6
HGLibA_20011	GPR27	0	0	2	5	6	5
HGLibB_13261	DISC1	0	0	0	5	4	5
HGLibB_47957	SYNM	0	10	1	5	3	5
HGLibA_09167	CEP78	5	0	0	5	6	4
HGLibB_00794	ADAMTS12	0	0	0	5	5	4
HGLibB_19881	GPR141	0	0	7	5	3	4
HGLibA_39548	PTRF	9	0	2	5	2	4
HGLibA_05485	C16orf80	0	0	0	5	7	3
HGLibB_17169	FCGR2B	9	1	1	5	0	3
HGLibA_25658	KRTAP16-1	4	4	1	5	0	3
HGLibA_20006	GPR25	37	0	1	5	9	2
HGLibB_06799	CA2	0	0	0	5	3	2
HGLibA_17791	FOPNL	2	4	0	5	2	2
HGLibB_10713	COPS6	0	0	0	5	2	2
HGLibB_51686	TRPM1	0	0	0	5	2	2
HGLibA_11063	CRAMP1L	1	0	0	5	1	2
HGLibA_21023	HDAC8	12	0	0	5	1	2
HGLibB_38417	PRHOXNB	8	0	6	5	0	2
HGLibA_19439	GNA12	9	0	0	5	1	1
HGLibA_25573	KRT86	0	0	8	5	0	1
HGLibA_36262	PGM1	8	0	1	5	0	0
HGLibA_59686	hsa-mir-412	2	0	0	5	0	0
HGLibA_64508	NonTargetingControlGuideForHuman_0125	16	21	1	5	0	0
HGLibA_22176	HSD17B11	5	12	0	5	0	0
HGLibA_39492	PTPRCAP	3	0	0	4	9	16
HGLibA_22371	HTR2A	2	7	4	4	5	14
HGLibA_64398	NonTargetingControlGuideForHuman_0015	15	0	3	4	3	14
HGLibB_23554	IRF3	0	10	0	4	2	12
HGLibB_46214	SOX6	2	0	0	4	3	9
HGLibA_08363	CD37	0	0	0	4	4	7
HGLibA_27555	LSMD1	6	20	0	4	3	7
HGLibB_09128	CEP41	5	16	2	4	2	7
HGLibA_17563	FKBP1A	4	0	3	4	0	7
HGLibB_11171	CRKL	0	23	0	4	5	6
HGLibB_00065	AARD	5	0	0	4	3	5
HGLibB_55518	ZNF211	1	0	0	4	3	5
HGLibB_07481	CCAR1	2	0	1	4	2	5
HGLibB_28152	MAP3K6	5	14	2	4	1	5
HGLibA_19722	GPALPP1	5	26	6	4	1	5
HGLibA_43703	SF3B14	8	0	1	4	10	4
HGLibB_49246	THAP5	7	0	0	4	5	4
HGLibA_58168	hsa-mir-203a	8	1	1	4	4	4
HGLibB_52401	TYR	3	0	0	4	2	4
HGLibA_40088	RAD51B	13	0	1	4	1	4
HGLibB_31703	NEUROG1	8	0	0	4	1	4
HGLibB_20639	GUCY2F	0	13	5	4	0	4
HGLibB_01187	AGGF1	4	0	1	4	5	3
HGLibA_18182	FUT10	7	4	0	4	3	3
HGLibB_07041	CALR	0	0	0	4	3	3
HGLibA_06732	C9orf41	12	0	4	4	1	3
HGLibA_62234	hsa-mir-5680	3	0	2	4	0	3
HGLibA_16390	FAM198B	2	9	7	4	0	3
HGLibB_10501	COL14A1	14	0	3	4	4	2
HGLibB_44639	SLC25A28	0	0	0	4	3	2
HGLibB_22386	HTRA4	12	0	3	4	2	2
HGLibA_01725	ALS2CR11	0	3	0	4	2	2
HGLibB_52059	TTC36	9	14	1	4	1	2
HGLibB_04793	BRE	0	3	0	4	1	2
HGLibA_51451	TRIM28	0	15	2	4	1	2
HGLibA_56207	ZNF548	14	6	3	4	0	2
HGLibA_02717	ARHGAP18	4	2	3	4	0	2
HGLibA_61153	hsa-mir-4764	0	0	0	4	0	2
HGLibA_01847	AMY1C	0	0	0	4	0	2
HGLibA_23062	IL1RL1	0	0	0	4	0	2
HGLibA_47971	SYNDIG1	0	0	0	4	0	2
HGLibA_62185	hsa-mir-5586	0	0	0	4	0	2
HGLibB_08981	CELA1	1	6	0	4	8	1
HGLibB_45535	SMAD9	5	13	0	4	3	1
HGLibA_17759	FNDC8	16	11	1	4	2	1
HGLibA_42382	RTF1	2	0	0	4	2	1
HGLibA_60427	hsa-mir-4500	14	2	2	4	1	1
HGLibB_30562	MX1	3	0	0	4	1	1
HGLibA_65310	NonTargetingControlGuideForHuman_0927	2	0	1	4	1	1
HGLibA_57308	hsa-mir-1227	6	5	8	4	1	1
HGLibA_08817	CDKL5	4	33	1	4	1	1
HGLibA_41222	RHPN1	3	0	0	4	0	1
HGLibA_02729	ARHGAP22	3	15	0	4	0	1
HGLibA_01594	ALDOB	8	5	4	4	0	1
HGLibB_05434	C16orf11	0	7	0	4	0	1
HGLibA_56267	ZNF568	0	0	1	4	0	1
HGLibA_44398	SLC14A1	0	0	1	4	0	1
HGLibA_17625	FLJ25363	5	0	4	4	4	0
HGLibA_24444	KCTD2	1	0	0	4	2	0
HGLibA_29414	MLLT11	0	0	0	4	2	0
HGLibA_14711	EIF1AX	7	8	0	4	1	0
HGLibB_51283	TRDN	4	12	1	4	1	0
HGLibA_21799	HNRNPA2B1	0	16	0	4	1	0
HGLibA_31340	NCOA3	8	0	0	4	0	0
HGLibA_20515	GTDC1	10	0	0	4	0	0
HGLibA_38336	PRAP1	5	0	1	4	0	0
HGLibA_05394	C15orf39	7	10	0	4	0	0
HGLibA_56564	ZNF697	10	24	0	4	0	0
HGLibB_30554	MVD	4	8	0	4	0	0
HGLibA_01420	AKAP17A_X	30	11	6	4	0	0
HGLibA_41107	RGS7BP	15	4	3	4	0	0
HGLibB_00545	ACSBG2	5	0	2	4	0	0
HGLibB_44919	SLC35C1	1	0	4	4	0	0
HGLibB_17555	FKBP5	5	0	1	4	0	0
HGLibA_54895	ZBTB45	2	15	2	4	0	0
HGLibA_05109	C10orf95	2	0	0	4	0	0
HGLibA_27197	LRP1	6	0	0	4	0	0
HGLibB_49953	TMEM156	2	0	0	4	0	0
HGLibA_50420	TMEM5	3	0	0	4	0	0
HGLibB_43846	SH2D4A	1	0	2	4	0	0
HGLibA_23522	IQCJ	0	13	0	4	0	0
HGLibA_22806	IGF2BP3	0	0	0	4	0	0
HGLibA_48760	TCF12	0	0	0	4	0	0
HGLibB_30034	MRPS25	3	0	0	3	3	17
HGLibB_07325	CASP9	0	3	0	3	13	16
HGLibA_53854	VSNL1	6	10	2	3	12	13
HGLibB_40211	RAPGEFL1	1	0	0	3	2	13
HGLibB_27548	LTB4R2	3	0	1	3	5	12
HGLibA_02687	ARG2	0	0	0	3	4	12
HGLibA_13140	DHRS4L1	0	7	0	3	7	11
HGLibA_18460	GAGE12J	3	0	0	3	5	10
HGLibA_26191	LCNL1	6	0	3	3	6	9
HGLibA_24630	KIAA0368	13	0	3	3	5	9
HGLibA_52336	TULP3	0	0	1	3	4	9
HGLibA_00863	ADAP1	3	19	1	3	0	8
HGLibB_51542	TRIM73	0	0	0	3	9	7
HGLibB_47981	SYPL2	4	0	2	3	6	7
HGLibA_31601	NEDD4	0	0	4	3	3	6
HGLibB_56650	ZNF774	0	0	0	3	5	5
HGLibB_28711	MED13L	2	4	0	3	4	5
HGLibA_59278	hsa-mir-3681	1	4	1	3	3	5
HGLibB_45273	SLC6A3	0	0	0	3	3	5
HGLibA_64975	NonTargetingControlGuideForHuman_0592	6	0	3	3	2	5
HGLibA_41973	RPL39	5	0	2	3	1	5
HGLibB_11331	CSF3R	4	0	0	3	4	4
HGLibA_15916	FABP3	1	0	0	3	2	4
HGLibA_43183	SEC11C	4	0	1	3	2	4
HGLibB_29662	MPC1	0	9	2	3	2	4
HGLibA_56237	ZNF559	22	9	1	3	1	4
HGLibB_25684	KRTAP22-2	5	0	1	3	1	4
HGLibB_32164	NMT2	6	4	1	3	0	4
HGLibA_10105	CLPS	0	0	3	3	0	4
HGLibB_48544	TBK1	0	14	0	3	10	3
HGLibB_52839	UGT2A1	5	0	4	3	2	3
HGLibB_13633	DNASE1	4	0	0	3	2	3
HGLibA_20056	GPR56	0	5	1	3	2	3
HGLibB_06551	C7orf55	2	0	1	3	1	3
HGLibA_53898	VWA2	18	5	4	3	1	3
HGLibA_17498	FIBCD1	5	1	2	3	1	3
HGLibA_32332	NOS3	0	0	0	3	1	3
HGLibB_51292	TREM2	10	0	5	3	0	3
HGLibA_61865	hsa-mir-548ad	6	0	0	3	0	3
HGLibB_44398	SLC16A7	12	4	3	3	8	2
HGLibA_53217	USP17L11	62	28	8	3	6	2
HGLibA_19320	GLRX3	0	6	3	3	6	2
HGLibB_23074	IL25	2	0	0	3	5	2
HGLibB_52739	UCHL3	10	0	2	3	5	2
HGLibA_53303	USP21	0	11	0	3	3	2
HGLibB_21683	HMGCS1	0	0	1	3	3	2
HGLibB_22581	IFI44	1	0	1	3	2	2
HGLibB_40617	RCAN1	7	7	0	3	2	2
HGLibA_23462	IPO13	3	0	0	3	2	2
HGLibA_06325	C4orf36	3	0	1	3	2	2
HGLibB_41406	RNF103	3	0	0	3	2	2
HGLibA_10046	CLIP2	1	0	0	3	2	2
HGLibA_31161	NASP	0	0	0	3	2	2
HGLibA_60816	hsa-mir-4675	0	0	0	3	2	2
HGLibB_09924	CLEC14A	0	0	0	3	2	2
HGLibA_45234	SLC50A1	8	0	2	3	1	2
HGLibB_34765	OXA1L	4	0	1	3	1	2
HGLibA_14052	DTD1	2	0	0	3	1	2
HGLibB_07068	CAMK2D	0	0	1	3	1	2
HGLibA_55402	ZMYM5	0	0	0	3	1	2
HGLibA_47263	ST6GALNAC1	0	0	0	3	1	2
HGLibA_11877	CXCL9	3	0	1	3	0	2
HGLibA_28294	MAPK9	2	6	0	3	0	2
HGLibB_52194	TUBA3E	1	0	1	3	0	2
HGLibB_48786	TCP11L1	1	0	0	3	0	2
HGLibA_05762	C1orf123	1	0	0	3	0	2
HGLibB_46301	SPAG4	0	8	0	3	0	2
HGLibB_15668	EVI2B	0	0	1	3	0	2
HGLibA_19839	GPR101	0	0	0	3	0	2
HGLibA_08510	CDC14A	0	0	0	3	0	2
HGLibB_42191	RREB1	7	11	2	3	5	1
HGLibA_04881	BST1	24	0	3	3	4	1
HGLibB_28029	MAN2A1	2	0	0	3	4	1
HGLibA_00053	AAMDC	2	0	0	3	3	1
HGLibB_47692	SULT1C3	4	0	0	3	2	1
HGLibA_52139	TTC39C	10	0	3	3	2	1
HGLibA_45932	SNN	3	0	0	3	2	1
HGLibB_12979	DERL2	3	0	0	3	1	1
HGLibA_31362	NCR1	13	0	9	3	1	1
HGLibA_35431	PCDHA11	5	0	0	3	1	1
HGLibB_48598	TBX2	5	6	0	3	1	1
HGLibA_26615	LIPH	3	0	0	3	1	1
HGLibA_56568	ZNF7	9	13	3	3	1	1
HGLibB_27230	LRRC17	3	0	2	3	1	1
HGLibB_27401	LRRC8E	5	0	0	3	1	1
HGLibA_03219	ASB14	0	0	1	3	1	1
HGLibA_34561	OR9A2	3	0	0	3	0	1
HGLibB_23043	IL20	6	27	1	3	0	1
HGLibA_03024	ARMC5	5	0	5	3	0	1
HGLibB_54055	WDR53	10	0	0	3	0	1
HGLibA_17567	FKBP1B	2	8	0	3	0	1
HGLibB_07819	CCDC64	3	6	2	3	0	1
HGLibB_01496	AKR7A2	6	15	5	3	0	1
HGLibB_27451	LRRTM3	0	5	0	3	0	1
HGLibB_19841	GPR12	0	5	0	3	0	1
HGLibA_28443	MAU2	0	0	1	3	0	1
HGLibA_64914	NonTargetingControlGuideForHuman_0531	0	0	1	3	0	1
HGLibA_55536	ZNF180	0	0	0	3	0	1
HGLibA_52405	TXNDC11	1	0	3	3	4	0
HGLibA_40612	RBMY1A1	13	27	6	3	2	0
HGLibA_33803	OR2H1	2	1	1	3	2	0
HGLibA_34191	OR52M1	3	0	0	3	2	0
HGLibA_25379	KPRP	0	0	3	3	2	0
HGLibB_07268	CASC3	8	0	1	3	1	0
HGLibB_56491	ZNF695	8	0	0	3	1	0
HGLibA_18323	GAB2	1	0	0	3	1	0
HGLibA_30790	MYLK3	3	0	0	3	1	0
HGLibA_01992	ANKRD10	7	0	3	3	1	0
HGLibB_00476	ACOT13	6	0	1	3	1	0
HGLibB_04725	BPIFB4	2	0	1	3	1	0
HGLibA_17169	FCER1A	5	8	6	3	1	0
HGLibB_09527	CHRD	3	0	0	3	1	0
HGLibB_52472	UBAC2	0	17	0	3	1	0
HGLibA_08022	CCL3L1	0	0	3	3	1	0
HGLibA_33502	OR10G9	0	0	1	3	1	0
HGLibA_54203	WDR86	0	0	1	3	1	0
HGLibA_45139	SLC41A1	0	0	0	3	1	0
HGLibA_15291	EPHA2	5	13	4	3	0	0
HGLibB_26466	LILRA6	6	15	0	3	0	0
HGLibA_08876	CDRT15	2	12	1	3	0	0
HGLibB_10200	CMTM2	3	32	2	3	0	0
HGLibA_43876	SH2B2	1	0	0	3	0	0
HGLibA_21818	HNRNPF	11	0	0	3	0	0
HGLibB_07458	CBX7	4	0	2	3	0	0
HGLibB_31136	NAT6	7	0	4	3	0	0
HGLibB_27089	LPXN	5	0	2	3	0	0
HGLibB_56746	ZNF816	4	0	1	3	0	0
HGLibB_09317	CGREF1	8	0	4	3	0	0
HGLibB_56174	ZNF560	2	0	2	3	0	0
HGLibA_22752	IFT20	4	0	0	3	0	0
HGLibA_65105	NonTargetingControlGuideForHuman_0722	22	22	2	3	0	0
HGLibB_39822	RAB31	7	37	1	3	0	0
HGLibA_36115	PEX3	12	14	0	3	0	0
HGLibA_53613	VEGFB	5	0	3	3	0	0
HGLibA_35889	PDIK1L	16	12	0	3	0	0
HGLibB_19938	GPR171	5	0	1	3	0	0
HGLibA_56766	ZNF791	9	1	3	3	0	0
HGLibA_30327	MTCH2	11	21	2	3	0	0
HGLibA_53458	UTRN	1	0	2	3	0	0
HGLibB_22656	IFNA6	9	8	6	3	0	0
HGLibB_53622	VMAC	3	1	0	3	0	0
HGLibB_28883	MET	1	3	1	3	0	0
HGLibB_23630	ISL1	2	0	1	3	0	0
HGLibB_36821	PLA2G10	4	0	0	3	0	0
HGLibA_61536	hsa-mir-5094	4	0	0	3	0	0
HGLibA_02772	ARHGAP39	9	0	2	3	0	0
HGLibA_14753	EIF2S1	3	0	5	3	0	0
HGLibB_06391	C5orf48	6	0	1	3	0	0
HGLibA_60843	hsa-mir-4683	7	3	1	3	0	0
HGLibA_04600	BMP2	16	16	2	3	0	0
HGLibA_33096	NUSAP1	7	0	5	3	0	0
HGLibA_14149	DUSP16	4	0	1	3	0	0
HGLibB_27653	LYAR	9	21	2	3	0	0
HGLibA_24258	KCNJ13	4	0	1	3	0	0
HGLibA_51775	TRPS1	6	8	3	3	0	0
HGLibB_27132	LRIF1	4	0	0	3	0	0
HGLibA_22186	HSD17B2	12	0	3	3	0	0
HGLibB_00901	ADCK5	1	8	0	3	0	0
HGLibB_15195	ENTPD8	1	0	0	3	0	0
HGLibA_13368	DLST	1	13	1	3	0	0
HGLibB_08614	CDCA8	7	0	0	3	0	0
HGLibA_59726	hsa-mir-4255	3	9	1	3	0	0
HGLibB_40678	RD3L	2	12	0	3	0	0
HGLibA_62585	hsa-mir-6081	2	0	1	3	0	0
HGLibB_55082	ZFAND2B	1	0	0	3	0	0
HGLibA_52117	TTC33	2	0	0	3	0	0
HGLibA_65187	NonTargetingControlGuideForHuman_0804	2	0	0	3	0	0
HGLibA_17135	FBXW10	1	13	1	3	0	0
HGLibA_13435	DMRTC1	2	6	0	3	0	0
HGLibB_29434	MMGT1	1	0	1	3	0	0
HGLibB_22921	IL11	5	0	2	3	0	0
HGLibA_26074	LAYN	0	11	4	3	0	0
HGLibB_25154	KLHL33	0	12	1	3	0	0
HGLibB_53099	USE1	0	4	0	3	0	0
HGLibB_26052	LBX2	0	19	0	3	0	0
HGLibA_00571	ACSM2A	0	1	1	3	0	0
HGLibA_57895	hsa-mir-151a	0	0	2	3	0	0
HGLibB_35207	PARS2	0	0	1	3	0	0
HGLibA_21133	HEMK1	0	0	3	3	0	0
HGLibB_28731	MED20	0	0	1	3	0	0
HGLibB_05638	C19orf25	0	0	0	3	0	0
HGLibA_11840	CXADR	0	0	0	3	0	0
HGLibA_11188	CRLF2_X	0	0	0	3	0	0
HGLibB_47313	STARD6	0	0	0	3	0	0
HGLibA_32925	NUDCD2	0	0	0	3	0	0
HGLibB_00893	ADCK3	0	0	0	3	0	0
HGLibB_23922	JMJD4	0	0	0	3	0	0
HGLibA_10848	COX6B1	0	0	0	3	0	0
HGLibA_13606	DNAJC25	0	0	0	3	0	0
HGLibB_33765	OR2J2	0	0	0	3	0	0
HGLibB_06726	C9orf41	0	4	1	2	8	11
HGLibA_58485	hsa-mir-30c-2	0	0	1	2	1	10
HGLibB_23301	INPP1	10	1	1	2	5	8
HGLibA_28555	MCAM	4	0	0	2	4	8
HGLibA_35155	PAPSS2	0	0	0	2	3	8
HGLibB_24361	KCNT2	1	0	0	2	5	7
HGLibB_06877	CACNA1C	0	0	1	2	3	7
HGLibB_08925	CEACAM20	0	3	0	2	2	7
HGLibB_53153	USP17L11	9	9	5	2	0	7
HGLibA_52047	TTC12	2	0	0	2	0	7
HGLibA_55608	ZNF221	4	0	6	2	5	6
HGLibB_27635	LY6K	0	0	0	2	4	6
HGLibA_27548	LSM6	9	0	0	2	3	6
HGLibA_25630	KRTAP12-1	10	0	0	2	1	6
HGLibA_65327	NonTargetingControlGuideForHuman_0944	8	14	0	2	2	5
HGLibB_20994	HDAC7	0	9	0	2	2	5
HGLibA_40391	RASSF7	5	9	0	2	5	4
HGLibA_45193	SLC47A1	7	5	3	2	2	4
HGLibB_14440	EDF1	1	0	0	2	2	4
HGLibB_26344	LGALS9	9	0	1	2	1	4
HGLibA_29772	MPPED1	3	0	5	2	1	4
HGLibA_11342	CSF3R	11	0	3	2	1	4
HGLibB_43439	SERINC4	0	0	2	2	1	4
HGLibB_05674	C19orf53	7	0	4	2	0	4
HGLibA_42549	S100A16	2	0	0	2	0	4
HGLibB_14261	DYRK4	2	1	0	2	0	4
HGLibA_32172	NME7	1	0	3	2	0	4
HGLibA_34067	OR4X1	0	0	0	2	0	4
HGLibA_56449	ZNF645	0	1	2	2	5	3
HGLibB_52330	TXLNG	0	0	5	2	5	3
HGLibA_50004	TMEM151B	3	6	0	2	3	3
HGLibA_52653	UBE2R2	0	0	0	2	3	3
HGLibB_02015	ANKRD18A	8	1	1	2	2	3
HGLibA_27307	LRRC30	7	0	0	2	2	3
HGLibA_48131	TAAR6	3	0	1	2	2	3
HGLibB_45628	SMCR8	0	0	1	2	2	3
HGLibB_40706	RDX	0	0	0	2	2	3
HGLibB_12876	DEFB129	0	0	0	2	2	3
HGLibB_45110	SLC44A3	0	0	0	2	2	3
HGLibB_02884	ARID1B	5	5	2	2	1	3
HGLibA_06600	C8G	5	4	5	2	1	3
HGLibA_20366	GRN	6	5	1	2	1	3
HGLibA_55503	ZNF155	4	11	0	2	1	3
HGLibB_54481	XPA	5	0	5	2	1	3
HGLibA_56912	ZNF93	3	0	2	2	1	3
HGLibB_24557	KIAA0101	2	0	0	2	1	3
HGLibA_44580	SLC22A25	0	9	0	2	1	3
HGLibA_17442	FGFR1OP2	0	0	0	2	1	3
HGLibB_00415	ACCSL	15	10	1	2	0	3
HGLibB_07892	CCDC85C	4	5	0	2	0	3
HGLibA_48489	TBC1D17	8	4	6	2	0	3
HGLibB_29613	MORC3	19	0	2	2	0	3
HGLibB_10254	CNGA2	4	1	0	2	0	3
HGLibA_44529	SLC20A1	7	11	1	2	0	3
HGLibA_10753	COQ3	4	3	4	2	0	3
HGLibB_09158	CEP78	0	13	0	2	0	3
HGLibB_51963	TSTA3	0	9	0	2	6	2
HGLibA_65034	NonTargetingControlGuideForHuman_0651	12	3	0	2	4	2
HGLibB_50467	TMEM86B	10	18	0	2	4	2
HGLibB_50558	TMPRSS11D	5	4	0	2	3	2
HGLibA_27023	LONRF2	2	0	1	2	3	2
HGLibA_16098	FAM129B	3	2	3	2	3	2
HGLibA_51180	TPRG1	0	17	1	2	3	2
HGLibA_40860	RERG	0	12	2	2	3	2
HGLibB_50133	TMEM205	3	1	0	2	2	2
HGLibB_32479	NPS	7	0	0	2	2	2
HGLibA_39543	PTPRZ1	5	0	0	2	2	2
HGLibB_55215	ZFYVE21	16	9	1	2	2	2
HGLibB_04903	BTBD17	8	6	3	2	2	2
HGLibA_14906	ELFN1	1	0	0	2	2	2
HGLibB_00782	ADAM9	7	2	0	2	1	2
HGLibB_31894	NINJ1	4	0	2	2	1	2
HGLibB_19987	GPR3	6	0	0	2	1	2
HGLibA_49428	THYN1	9	0	2	2	1	2
HGLibA_07772	CCDC39	2	0	0	2	1	2
HGLibA_49923	TMEM129	2	0	1	2	1	2
HGLibB_18655	GATA6	2	0	0	2	1	2
HGLibB_16701	FAM76B	0	12	0	2	1	2
HGLibA_04817	BRINP3	0	14	2	2	1	2
HGLibB_10737	COQ2	0	0	0	2	1	2
HGLibB_08834	CDKN2C	0	0	0	2	1	2
HGLibA_05014	BZW1	0	0	0	2	1	2
HGLibA_57609	hsa-mir-1286	6	9	1	2	0	2
HGLibB_47101	SSR3	6	4	3	2	0	2
HGLibA_54761	YY1AP1	1	0	0	2	0	2
HGLibA_55491	ZNF143	12	0	0	2	0	2
HGLibB_02877	ARHGEF9	10	26	0	2	0	2
HGLibA_16102	FAM129C	19	6	0	2	0	2
HGLibB_14873	ELF2	6	0	1	2	0	2
HGLibB_32672	NRP1	6	15	0	2	0	2
HGLibA_34537	OR8J1	5	0	1	2	0	2
HGLibA_16951	FBLN7	7	0	2	2	0	2
HGLibA_01796	AMIGO2	3	27	1	2	0	2
HGLibB_24592	KIAA0355	4	0	1	2	0	2
HGLibA_29058	MFF	2	0	3	2	0	2
HGLibA_43061	SCRT2	1	6	0	2	0	2
HGLibA_25178	KLHL3	2	0	0	2	0	2
HGLibB_50799	TNN	1	7	0	2	0	2
HGLibA_15737	EXOC3	0	20	0	2	0	2
HGLibA_09214	CERS6	0	1	0	2	0	2
HGLibB_19944	GPR174	0	2	0	2	0	2
HGLibB_26000	LARP4B	0	0	3	2	0	2
HGLibA_34531	OR8H3	0	0	1	2	0	2
HGLibA_00409	ACBD7	0	0	0	2	0	2
HGLibB_22181	HSD3B7	0	0	0	2	0	2
HGLibA_52232	TTYH1	3	0	0	2	5	1
HGLibA_02798	ARHGDIB	9	1	2	2	3	1
HGLibA_24876	KIF18B	3	0	0	2	3	1
HGLibB_14745	EIF3C	5	4	1	2	3	1
HGLibA_03078	ARPC1B	3	0	0	2	3	1
HGLibA_02030	ANKRD20A2	12	0	0	2	2	1
HGLibB_56649	ZNF774	2	0	1	2	2	1
HGLibA_57097	hsa-let-7a-1	17	0	4	2	2	1
HGLibB_01436	AKAP6	3	0	1	2	2	1
HGLibA_23134	IL31RA	6	3	0	2	2	1
HGLibA_03869	AUP1	0	3	1	2	2	1
HGLibA_19963	GPR17	0	0	0	2	2	1
HGLibB_21681	HMGCR	0	0	0	2	2	1
HGLibA_65305	NonTargetingControlGuideForHuman_0922	70	32	12	2	1	1
HGLibA_48720	TCEAL6	22	5	2	2	1	1
HGLibA_41018	RGN	4	11	0	2	1	1
HGLibA_14356	EBF3	4	0	1	2	1	1
HGLibA_22695	IFNAR1	2	0	0	2	1	1
HGLibB_22582	IFI44L	11	10	1	2	1	1
HGLibA_63909	hsa-mir-762	10	6	4	2	1	1
HGLibA_40033	RABL3	4	0	0	2	1	1
HGLibA_33033	NUP188	7	3	11	2	1	1
HGLibB_13385	DMGDH	3	2	0	2	1	1
HGLibA_44245	SIX2	7	0	0	2	1	1
HGLibA_15607	ESYT2	3	4	0	2	1	1
HGLibB_00497	ACOX1	1	9	0	2	1	1
HGLibA_55909	ZNF394	5	0	0	2	1	1
HGLibB_48879	TEC	1	15	2	2	1	1
HGLibA_43018	SCNN1D	3	0	3	2	1	1
HGLibB_26426	LHX6	0	11	0	2	1	1
HGLibB_56881	ZNRF4	0	11	2	2	1	1
HGLibA_41003	RGL2	0	8	2	2	1	1
HGLibB_07425	CBWD1	0	0	1	2	1	1
HGLibB_10429	CNTROB	0	0	2	2	1	1
HGLibA_58283	hsa-mir-219b	0	0	2	2	1	1
HGLibB_15710	EXOC1	0	0	0	2	1	1
HGLibB_27757	LZIC	0	0	0	2	1	1
HGLibB_38899	PRSS46	0	0	0	2	1	1
HGLibB_55270	ZIK1	0	0	0	2	1	1
HGLibB_27963	MAGIX	0	0	0	2	1	1
HGLibB_07315	CASP7	0	0	0	2	1	1
HGLibA_04238	BCAP29	5	8	2	2	0	1
HGLibB_33780	OR2L3	14	9	2	2	0	1
HGLibA_35351	PBX4	6	0	1	2	0	1
HGLibB_03955	B3GALT2	3	6	0	2	0	1
HGLibA_27073	LPCAT2	18	0	0	2	0	1
HGLibA_16016	FAM110B	8	14	1	2	0	1
HGLibB_44256	SLAIN2	7	8	0	2	0	1
HGLibB_12779	DEFA1	11	6	3	2	0	1
HGLibA_64466	NonTargetingControlGuideForHuman_0083	5	0	3	2	0	1
HGLibB_00290	ABI1	9	0	0	2	0	1
HGLibB_24287	KCNK3	6	0	4	2	0	1
HGLibB_40346	RASSF9	5	15	2	2	0	1
HGLibB_03319	ASMT_X	5	4	1	2	0	1
HGLibA_17290	FERD3L	5	19	2	2	0	1
HGLibA_14461	EDEM3	10	0	0	2	0	1
HGLibA_44293	SKP1	2	0	2	2	0	1
HGLibB_09711	CIRBP	3	0	0	2	0	1
HGLibA_02797	ARHGDIB	4	25	0	2	0	1
HGLibB_41634	RNF43	16	2	6	2	0	1
HGLibA_47645	STX3	5	3	2	2	0	1
HGLibB_24101	KCNA4	7	0	0	2	0	1
HGLibB_02750	ARHGAP30	16	8	0	2	0	1
HGLibA_46648	SPHKAP	5	0	0	2	0	1
HGLibB_16903	FAU	2	0	0	2	0	1
HGLibB_10518	COL1A1	2	0	0	2	0	1
HGLibB_13121	DHRS4L1	4	7	0	2	0	1
HGLibB_07952	CCKBR	1	0	2	2	0	1
HGLibA_58854	hsa-mir-3189	2	10	0	2	0	1
HGLibB_31650	NENF	4	0	0	2	0	1
HGLibB_52722	UBXN2B	2	0	2	2	0	1
HGLibB_00561	ACSL5	4	0	0	2	0	1
HGLibB_16133	FAM150A	2	0	0	2	0	1
HGLibA_23781	ITGB3	4	0	1	2	0	1
HGLibA_61420	hsa-mir-5003	3	0	0	2	0	1
HGLibA_07628	CCDC146	1	1	1	2	0	1
HGLibA_43192	SEC14L2	1	0	1	2	0	1
HGLibB_19928	GPR161	3	0	0	2	0	1
HGLibB_55487	ZNF19	2	7	1	2	0	1
HGLibB_43453	SERPINA1	2	0	0	2	0	1
HGLibA_01905	ANGPT2	3	0	2	2	0	1
HGLibB_21031	HDLBP	1	0	0	2	0	1
HGLibB_10912	CPEB3	0	9	0	2	0	1
HGLibB_03767	ATP7A	0	10	0	2	0	1
HGLibA_10002	CLEC6A	0	9	1	2	0	1
HGLibB_25987	LARGE	0	5	1	2	0	1
HGLibA_37863	PPDPF	0	2	0	2	0	1
HGLibA_48379	TAS2R19	0	3	1	2	0	1
HGLibB_03907	AVPR2	0	8	0	2	0	1
HGLibA_46196	SORL1	0	3	1	2	0	1
HGLibA_10211	CMTM2	0	0	5	2	0	1
HGLibB_22137	HSD11B2	0	0	2	2	0	1
HGLibB_19418	GNA14	0	0	1	2	0	1
HGLibB_49153	TGFB1I1	0	0	0	2	0	1
HGLibA_09399	CHD5	0	0	0	2	0	1
HGLibA_44206	SIRPB2	0	0	0	2	0	1
HGLibA_24692	KIAA1107	0	0	0	2	0	1
HGLibA_12806	DEFA6	0	0	0	2	0	1
HGLibA_34794	OVCH2	0	0	0	2	0	1
HGLibB_07288	CASP1	0	0	0	2	0	1
HGLibB_21517	HIST2H3D	0	0	0	2	0	1
HGLibA_47110	SSB	0	0	0	2	0	1
HGLibA_64543	NonTargetingControlGuideForHuman_0160	0	0	0	2	0	1
HGLibA_55701	ZNF267	0	0	0	2	0	1
HGLibB_30398	MTMR8	5	0	1	2	5	0
HGLibA_35219	PARP12	3	0	2	2	4	0
HGLibA_43236	SEC24C	6	0	0	2	3	0
HGLibA_07597	CCDC134	7	0	0	2	3	0
HGLibA_16393	FAM199X	2	4	1	2	3	0
HGLibB_56322	ZNF614	1	0	2	2	3	0
HGLibB_23446	IPO9	1	0	0	2	3	0
HGLibB_39893	RAB41	9	16	1	2	2	0
HGLibA_01201	AGMO	2	0	2	2	2	0
HGLibB_55289	ZKSCAN5	8	9	0	2	2	0
HGLibA_40495	RBM15B	7	3	0	2	2	0
HGLibB_03572	ATP13A4	2	0	0	2	2	0
HGLibB_25392	KRT15	17	0	2	2	2	0
HGLibB_43488	SERPINB12	2	0	2	2	2	0
HGLibB_04947	BTG4	3	11	0	2	2	0
HGLibB_32299	NOTCH2	4	11	0	2	2	0
HGLibA_63639	hsa-mir-6864	3	12	0	2	2	0
HGLibB_47560	STX11	11	6	0	2	2	0
HGLibA_44100	SI	9	5	0	2	2	0
HGLibB_41685	ROBO2	6	15	0	2	2	0
HGLibB_32027	NLGN2	1	0	0	2	2	0
HGLibB_45619	SMCP	1	8	1	2	2	0
HGLibA_23835	ITM2C	0	0	4	2	2	0
HGLibA_27898	MAGEA11	0	0	0	2	2	0
HGLibB_03518	ATL3	0	0	0	2	2	0
HGLibB_29466	MMP2	0	0	0	2	2	0
HGLibA_02636	ARCN1	12	1	6	2	1	0
HGLibB_40008	RAD18	6	6	0	2	1	0
HGLibB_50243	TMEM246	8	0	1	2	1	0
HGLibA_30786	MYLK2	12	0	4	2	1	0
HGLibB_00779	ADAM8	6	0	3	2	1	0
HGLibB_13348	DLL4	6	0	0	2	1	0
HGLibA_56072	ZNF480	9	0	1	2	1	0
HGLibA_06627	C8orf44-SGK3	7	11	2	2	1	0
HGLibB_22806	IGFBPL1	10	6	2	2	1	0
HGLibB_02572	APTX	6	0	0	2	1	0
HGLibB_35454	PCDHB5	7	8	0	2	1	0
HGLibA_23002	IL17F	8	18	0	2	1	0
HGLibA_46398	SPANXF1	3	0	0	2	1	0
HGLibB_35788	PDE9A	8	0	3	2	1	0
HGLibA_03066	ARNT2	11	11	0	2	1	0
HGLibA_64485	NonTargetingControlGuideForHuman_0102	9	3	1	2	1	0
HGLibA_33293	ODF3L2	9	5	2	2	1	0
HGLibB_12693	DDX4	3	0	0	2	1	0
HGLibB_52272	TULP3	14	0	2	2	1	0
HGLibB_50238	TMEM244	13	0	0	2	1	0
HGLibB_31909	NIPA2	3	0	0	2	1	0
HGLibA_01819	AMOTL2	4	0	0	2	1	0
HGLibA_28079	MAN2B2	5	7	2	2	1	0
HGLibB_40940	RGAG1	5	0	0	2	1	0
HGLibB_38787	PRR3	4	0	0	2	1	0
HGLibA_21166	HERC5	4	0	0	2	1	0
HGLibB_20941	HCLS1	3	0	1	2	1	0
HGLibB_10897	CPB2	2	0	7	2	1	0
HGLibA_10457	COASY	1	0	0	2	1	0
HGLibA_51964	TSPY1	8	0	1	2	1	0
HGLibA_58410	hsa-mir-29a	1	1	4	2	1	0
HGLibA_55829	ZNF337	1	0	1	2	1	0
HGLibB_44146	SIPA1L3	2	0	4	2	1	0
HGLibA_64913	NonTargetingControlGuideForHuman_0530	2	0	0	2	1	0
HGLibA_42332	RSPH3	0	7	6	2	1	0
HGLibA_05329	C14orf159	0	10	0	2	1	0
HGLibB_46264	SPA17	0	8	0	2	1	0
HGLibA_19789	GPD2	0	5	1	2	1	0
HGLibB_02651	ARF4	0	8	0	2	1	0
HGLibB_17598	FLJ22184	0	10	1	2	1	0
HGLibB_44199	SIX4	0	0	2	2	1	0
HGLibB_52391	TYK2	0	0	3	2	1	0
HGLibB_24618	KIAA0754	0	0	0	2	1	0
HGLibA_00397	ACBD3	0	0	0	2	1	0
HGLibB_25203	KLK11	0	0	0	2	1	0
HGLibB_43691	SFRP5	0	0	0	2	1	0
HGLibB_13451	DNAH10	0	0	0	2	1	0
HGLibB_09224	CETN1	0	0	0	2	1	0
HGLibA_25463	KRT26	0	0	0	2	1	0
HGLibA_42545	S100A14	0	0	0	2	1	0
HGLibA_41906	RPL23A	0	0	0	2	1	0
HGLibA_27839	MACROD2	5	6	7	2	0	0
HGLibA_33568	OR11H1	14	0	0	2	0	0
HGLibB_32375	NPC1	4	0	0	2	0	0
HGLibA_30335	MTDH	2	4	1	2	0	0
HGLibA_56014	ZNF444	4	0	0	2	0	0
HGLibA_61562	hsa-mir-512-1	19	32	2	2	0	0
HGLibA_23863	ITPRIP	6	0	2	2	0	0
HGLibB_25026	KLF16	3	1	0	2	0	0
HGLibB_56771	ZNF835	2	0	0	2	0	0
HGLibA_09812	CLCA4	3	16	0	2	0	0
HGLibB_17917	FOXP4	10	12	3	2	0	0
HGLibA_22951	IL10RB	2	0	1	2	0	0
HGLibA_41037	RGPD5	9	0	2	2	0	0
HGLibA_60684	hsa-mir-4645	3	0	1	2	0	0
HGLibB_06587	C8A	10	0	1	2	0	0
HGLibA_34581	OR9K2	3	0	3	2	0	0
HGLibA_03357	ASPHD2	3	0	0	2	0	0
HGLibA_49885	TMEM116	4	0	7	2	0	0
HGLibB_05296	C12orf76	2	0	1	2	0	0
HGLibB_30053	MRPS34	9	0	0	2	0	0
HGLibA_20903	HAX1	13	0	5	2	0	0
HGLibA_24860	KIF13B	4	0	0	2	0	0
HGLibA_52364	TVP23C	17	0	6	2	0	0
HGLibA_01280	AGXT2L2	21	35	0	2	0	0
HGLibA_38292	PRAMEF15	21	7	1	2	0	0
HGLibA_25652	KRTAP13-4	2	0	0	2	0	0
HGLibA_18608	GANC	8	0	3	2	0	0
HGLibA_18712	GBA2	7	0	0	2	0	0
HGLibA_05868	C1orf52	1	0	1	2	0	0
HGLibA_22417	HTRA4	6	0	0	2	0	0
HGLibB_41383	RNASEK	4	0	1	2	0	0
HGLibB_09009	CELF5	4	0	1	2	0	0
HGLibA_57583	hsa-mir-1282	14	0	15	2	0	0
HGLibB_08360	CD38	9	0	1	2	0	0
HGLibB_48221	TAL1	38	7	15	2	0	0
HGLibA_25845	KRTAP9-7	2	4	1	2	0	0
HGLibA_01039	ADRA1B	23	0	3	2	0	0
HGLibB_07610	CCDC140	2	5	5	2	0	0
HGLibA_59953	hsa-mir-431	6	4	2	2	0	0
HGLibA_48214	TAF1A	4	0	0	2	0	0
HGLibB_08283	CD207	11	0	2	2	0	0
HGLibB_31782	NFKBIB	3	0	0	2	0	0
HGLibB_41242	RIN3	11	0	0	2	0	0
HGLibB_12605	DDIT4	5	0	0	2	0	0
HGLibB_26776	LOC100287036	3	24	0	2	0	0
HGLibA_23859	ITPR3	3	0	0	2	0	0
HGLibA_64536	NonTargetingControlGuideForHuman_0153	10	6	2	2	0	0
HGLibA_55306	ZGPAT	7	0	1	2	0	0
HGLibB_51851	TSPAN18	13	0	1	2	0	0
HGLibA_03690	ATP5SL	5	7	1	2	0	0
HGLibB_39879	RAB40A	2	0	1	2	0	0
HGLibA_05875	C1orf56	2	0	2	2	0	0
HGLibA_22836	IGFBPL1	8	0	1	2	0	0
HGLibA_44332	SLC10A2	2	0	0	2	0	0
HGLibA_60050	hsa-mir-4417	4	0	0	2	0	0
HGLibB_28373	MAT1A	3	0	3	2	0	0
HGLibA_61781	hsa-mir-524	3	0	0	2	0	0
HGLibB_41730	RORC	6	12	1	2	0	0
HGLibA_63955	hsa-mir-7705	2	0	0	2	0	0
HGLibA_37153	PLEKHO2	5	5	0	2	0	0
HGLibB_23678	ITFG3	2	0	0	2	0	0
HGLibA_48070	SYT17	3	6	0	2	0	0
HGLibA_32286	NOM1	4	0	0	2	0	0
HGLibB_42436	RWDD3	5	0	4	2	0	0
HGLibB_12806	DEFB104A	3	20	2	2	0	0
HGLibA_37934	PPIG	9	2	1	2	0	0
HGLibA_36646	PIK3IP1	3	1	9	2	0	0
HGLibB_18403	GADL1	1	0	1	2	0	0
HGLibB_02779	ARHGAP44	3	14	0	2	0	0
HGLibA_49329	THBS3	4	6	0	2	0	0
HGLibA_53635	VGLL1	6	0	1	2	0	0
HGLibA_13493	DNAH6	4	0	2	2	0	0
HGLibA_06388	C5orf46	10	0	0	2	0	0
HGLibB_50769	TNIK	7	3	1	2	0	0
HGLibA_56239	ZNF559-ZNF177	9	0	4	2	0	0
HGLibB_04451	BFAR	6	0	1	2	0	0
HGLibB_44255	SLAIN2	9	0	0	2	0	0
HGLibB_19234	GLIPR1	5	3	1	2	0	0
HGLibA_12858	DEFB115	8	11	0	2	0	0
HGLibA_53288	USP17L8	2	0	3	2	0	0
HGLibB_43387	2022-09-03	7	0	5	2	0	0
HGLibB_09276	CFL2	3	0	0	2	0	0
HGLibA_34161	OR52E4	3	17	1	2	0	0
HGLibB_02124	ANKRD55	2	1	0	2	0	0
HGLibB_54777	ZBTB22	2	0	0	2	0	0
HGLibA_60733	hsa-mir-4656	8	15	1	2	0	0
HGLibB_45426	SLCO6A1	5	6	0	2	0	0
HGLibA_52938	UGT8	9	0	1	2	0	0
HGLibA_61399	hsa-mir-499a	10	2	2	2	0	0
HGLibB_33664	OR1Q1	14	2	2	2	0	0
HGLibA_51176	TPRA1	4	0	3	2	0	0
HGLibA_04858	BRWD3	9	0	0	2	0	0
HGLibB_49406	TIGD2	14	5	3	2	0	0
HGLibB_18401	GADD45GIP1	3	0	2	2	0	0
HGLibA_43447	2022-09-06	5	10	1	2	0	0
HGLibB_29796	MRGPRD	6	0	0	2	0	0
HGLibB_26089	LCE2D	4	3	3	2	0	0
HGLibB_09209	CES1	2	1	1	2	0	0
HGLibA_28575	MCEE	5	0	2	2	0	0
HGLibB_45495	SLU7	15	8	1	2	0	0
HGLibA_30997	NAA40	6	0	0	2	0	0
HGLibA_06146	C2orf53	4	3	3	2	0	0
HGLibB_20564	GTF3C5	10	1	0	2	0	0
HGLibA_05150	C11orf52	6	0	4	2	0	0
HGLibB_26745	LOC100130370	8	0	0	2	0	0
HGLibB_06791	CA13	4	0	0	2	0	0
HGLibA_30330	MTCP1	1	4	6	2	0	0
HGLibA_18879	GDF9	2	9	0	2	0	0
HGLibB_49337	THRSP	2	0	2	2	0	0
HGLibB_09323	CH25H	5	0	0	2	0	0
HGLibB_49582	TLR10	5	0	0	2	0	0
HGLibA_44921	SLC30A8	3	0	7	2	0	0
HGLibB_41461	RNF138	3	0	0	2	0	0
HGLibB_25756	KRTAP5-2	7	0	3	2	0	0
HGLibA_22559	IDNK	8	0	4	2	0	0
HGLibB_06247	C3orf55	3	0	3	2	0	0
HGLibB_38318	PRDM11	10	0	0	2	0	0
HGLibA_54509	XIAP	4	1	0	2	0	0
HGLibB_42298	RSPO3	4	0	3	2	0	0
HGLibB_27018	LPAR3	3	0	0	2	0	0
HGLibA_29936	MRPL24	8	11	0	2	0	0
HGLibA_07293	CASKIN2	4	4	2	2	0	0
HGLibA_20157	GPSM2	2	0	1	2	0	0
HGLibB_48323	TAS2R20	7	0	1	2	0	0
HGLibA_11659	CTNND1	6	6	3	2	0	0
HGLibA_49015	TERF2IP	4	0	1	2	0	0
HGLibA_20117	GPR98	4	0	2	2	0	0
HGLibA_11311	CSDC2	5	0	0	2	0	0
HGLibA_10929	CPED1	10	0	6	2	0	0
HGLibB_01412	AKAP13	5	0	1	2	0	0
HGLibB_56497	ZNF697	13	14	3	2	0	0
HGLibA_54870	ZBTB38	3	0	1	2	0	0
HGLibB_09229	CETN2	4	0	0	2	0	0
HGLibA_11217	CRP	2	9	0	2	0	0
HGLibA_55537	ZNF180	5	0	0	2	0	0
HGLibA_46490	SPATA31C1	1	0	6	2	0	0
HGLibB_20977	HDAC2	4	21	1	2	0	0
HGLibB_05036	C10orf118	7	0	2	2	0	0
HGLibA_64607	NonTargetingControlGuideForHuman_0224	6	12	4	2	0	0
HGLibB_09095	CEP128	1	0	1	2	0	0
HGLibA_23194	IL7R	1	5	2	2	0	0
HGLibB_07851	CCDC71L	1	0	0	2	0	0
HGLibA_11970	CXXC4	7	1	0	2	0	0
HGLibA_01856	AMZ1	1	0	0	2	0	0
HGLibB_06269	C3orf80	2	0	0	2	0	0
HGLibB_23607	IRX5	9	1	2	2	0	0
HGLibA_00825	ADAMTS20	6	1	1	2	0	0
HGLibA_64111	hsa-mir-8068	7	0	0	2	0	0
HGLibA_59107	hsa-mir-3619	2	0	1	2	0	0
HGLibB_05653	C19orf40	11	0	0	2	0	0
HGLibA_39515	PTPRK	3	0	2	2	0	0
HGLibA_05117	C11orf16	6	0	0	2	0	0
HGLibA_64085	hsa-mir-8062	6	0	4	2	0	0
HGLibA_50123	TMEM185B	17	8	0	2	0	0
HGLibA_62272	hsa-mir-5689	5	0	1	2	0	0
HGLibA_44015	SHCBP1L	3	0	1	2	0	0
HGLibA_19078	GIMAP4	6	0	6	2	0	0
HGLibB_19270	GLP2R	3	0	0	2	0	0
HGLibB_51389	TRIM29	6	0	2	2	0	0
HGLibA_57934	hsa-mir-1587	3	0	1	2	0	0
HGLibA_28452	MAZ	3	29	0	2	0	0
HGLibA_21922	HOXA9	6	0	0	2	0	0
HGLibB_20104	GPRC5C	4	11	3	2	0	0
HGLibB_09878	CLDN23	2	10	0	2	0	0
HGLibA_19167	GJB4	4	0	0	2	0	0
HGLibA_20290	GRIK4	7	0	0	2	0	0
HGLibA_18775	GCG	3	0	0	2	0	0
HGLibB_17368	FGF2	8	0	0	2	0	0
HGLibB_34871	PAAF1	6	0	0	2	0	0
HGLibB_54133	WDR85	4	0	2	2	0	0
HGLibB_32736	NSUN2	1	0	4	2	0	0
HGLibB_38107	PPP2R3A	3	0	1	2	0	0
HGLibB_22999	IL18RAP	1	0	4	2	0	0
HGLibA_44852	SLC2A1	5	12	0	2	0	0
HGLibB_30021	MRPS21	5	0	3	2	0	0
HGLibB_05618	C18orf63	8	0	1	2	0	0
HGLibB_00096	ABCA1	3	12	4	2	0	0
HGLibA_48093	SYT9	2	6	2	2	0	0
HGLibB_32207	NODAL	1	1	2	2	0	0
HGLibA_40001	RABEP1	3	0	4	2	0	0
HGLibA_56579	ZNF701	5	7	0	2	0	0
HGLibB_43745	SGCB	1	7	5	2	0	0
HGLibA_62117	hsa-mir-551a	2	0	0	2	0	0
HGLibA_48273	TAGLN2	9	0	1	2	0	0
HGLibB_09335	CHADL	4	2	0	2	0	0
HGLibA_46042	SNX15	2	0	2	2	0	0
HGLibB_26304	LFNG	1	6	3	2	0	0
HGLibA_20263	GRIA2	2	5	0	2	0	0
HGLibB_17561	FKBP7	4	0	0	2	0	0
HGLibB_06302	C4orf22	2	14	0	2	0	0
HGLibA_65070	NonTargetingControlGuideForHuman_0687	5	2	3	2	0	0
HGLibB_54721	ZBED1_X	4	0	1	2	0	0
HGLibB_22607	IFITM1	1	0	2	2	0	0
HGLibB_50469	TMEM86B	2	0	0	2	0	0
HGLibB_55448	ZNF165	2	0	2	2	0	0
HGLibB_53595	VIP	2	0	2	2	0	0
HGLibA_13213	DIABLO	3	15	3	2	0	0
HGLibA_56638	ZNF728	1	0	1	2	0	0
HGLibB_10785	CORT	5	0	5	2	0	0
HGLibB_28389	MATN2	1	0	0	2	0	0
HGLibB_49638	TM4SF19	2	9	3	2	0	0
HGLibB_26548	LINGO1	4	0	1	2	0	0
HGLibB_01332	AIF1L	4	3	7	2	0	0
HGLibA_16601	FAM46C	7	0	0	2	0	0
HGLibB_29606	MORC1	3	0	0	2	0	0
HGLibA_43556	SERPINB5	2	0	0	2	0	0
HGLibB_00877	ADAT1	3	4	5	2	0	0
HGLibA_47068	SRSF12	3	0	0	2	0	0
HGLibA_62503	hsa-mir-603	2	0	4	2	0	0
HGLibB_10244	CNDP2	4	0	0	2	0	0
HGLibB_45982	SNX14	2	0	1	2	0	0
HGLibB_54869	ZC2HC1A	2	5	0	2	0	0
HGLibA_17387	FGF19	2	0	0	2	0	0
HGLibA_28086	MANBA	4	0	1	2	0	0
HGLibB_22676	IFNG	3	0	0	2	0	0
HGLibA_05314	C14orf1	4	0	0	2	0	0
HGLibA_36755	PITPNM3	2	0	0	2	0	0
HGLibB_55781	ZNF346	2	0	0	2	0	0
HGLibA_38418	PRDX5	1	0	0	2	0	0
HGLibB_03682	ATP5O	3	7	0	2	0	0
HGLibA_20331	GRK5	5	0	1	2	0	0
HGLibA_41120	RHAG	2	0	0	2	0	0
HGLibB_16028	FAM118B	2	5	1	2	0	0
HGLibA_62786	hsa-mir-637	4	0	0	2	0	0
HGLibA_35016	PAGE5	1	0	0	2	0	0
HGLibB_23171	IL9R_X	7	0	0	2	0	0
HGLibB_43955	SHC4	3	0	0	2	0	0
HGLibB_28530	MCCD1	2	0	0	2	0	0
HGLibB_08879	CDSN	3	5	1	2	0	0
HGLibA_48403	TAS2R40	8	0	2	2	0	0
HGLibA_41923	RPL27A	3	0	0	2	0	0
HGLibA_11266	CRYBB3	2	0	1	2	0	0
HGLibB_10452	COBLL1	2	0	0	2	0	0
HGLibA_61600	hsa-mir-514b	2	0	4	2	0	0
HGLibB_07401	CBLN1	4	1	0	2	0	0
HGLibB_03988	B3GNT4	5	0	0	2	0	0
HGLibB_12678	DDX31	1	7	2	2	0	0
HGLibB_25329	KPNA5	9	0	0	2	0	0
HGLibB_05504	C16orf95	2	0	0	2	0	0
HGLibB_23552	IRF3	1	0	1	2	0	0
HGLibA_03027	ARMC6	2	9	0	2	0	0
HGLibA_35915	PDLIM4	2	0	2	2	0	0
HGLibB_36896	PLAC8	1	0	0	2	0	0
HGLibA_09895	CLDN3	2	0	0	2	0	0
HGLibB_08392	CD48	1	0	0	2	0	0
HGLibB_03350	ASPHD1	1	1	0	2	0	0
HGLibA_41218	RHOXF2	2	3	5	2	0	0
HGLibB_44078	SIGLEC12	1	0	0	2	0	0
HGLibA_08804	CDKAL1	2	0	0	2	0	0
HGLibA_54376	WNT5B	2	0	3	2	0	0
HGLibA_44138	SIGLEC15	1	0	0	2	0	0
HGLibA_60038	hsa-mir-4329	1	10	0	2	0	0
HGLibA_26233	LDHC	3	0	0	2	0	0
HGLibB_31549	NECAB3	1	0	3	2	0	0
HGLibA_21124	HELZ	3	0	0	2	0	0
HGLibB_15603	ETFDH	1	0	0	2	0	0
HGLibB_11433	CST1	2	13	4	2	0	0
HGLibA_41084	RGS21	1	0	2	2	0	0
HGLibB_56501	ZNF7	1	12	1	2	0	0
HGLibA_01810	AMN1	1	14	0	2	0	0
HGLibA_53301	USP21	1	0	2	2	0	0
HGLibA_54880	ZBTB40	0	4	1	2	0	0
HGLibB_30654	MYF5	0	12	0	2	0	0
HGLibB_50859	TNS1	0	10	0	2	0	0
HGLibA_47040	SRR	0	6	1	2	0	0
HGLibA_12252	CYYR1	0	16	1	2	0	0
HGLibB_17961	FREM1	0	11	1	2	0	0
HGLibB_01426	AKAP2	0	16	8	2	0	0
HGLibB_14460	EDNRB	0	12	3	2	0	0
HGLibA_58229	hsa-mir-2114	0	1	0	2	0	0
HGLibA_06205	C3AR1	0	27	1	2	0	0
HGLibA_40592	RBMS3	0	11	0	2	0	0
HGLibB_36363	PHKG1	0	5	2	2	0	0
HGLibB_48511	TBC1D8B	0	9	1	2	0	0
HGLibA_19140	GJA10	0	17	0	2	0	0
HGLibB_19460	GNB1L	0	7	1	2	0	0
HGLibA_32850	NTMT1	0	29	0	2	0	0
HGLibB_50875	TOB2	0	13	3	2	0	0
HGLibB_34267	OR5K2	0	7	0	2	0	0
HGLibB_42134	RPS7	0	21	0	2	0	0
HGLibA_53294	USP19	0	7	0	2	0	0
HGLibB_12458	DCBLD2	0	6	1	2	0	0
HGLibB_15726	EXOC4	0	7	1	2	0	0
HGLibB_02797	ARHGDIB	0	12	1	2	0	0
HGLibB_01931	ANK1	0	5	0	2	0	0
HGLibB_42883	SCGB3A2	0	5	6	2	0	0
HGLibB_56852	ZNFX1	0	4	0	2	0	0
HGLibB_23023	IL1RAPL1	0	8	0	2	0	0
HGLibB_39729	R3HDML	0	7	1	2	0	0
HGLibA_41732	ROBO1	0	9	2	2	0	0
HGLibA_03428	ATE1	0	5	0	2	0	0
HGLibA_09142	CEP55	0	3	1	2	0	0
HGLibB_51735	TRRAP	0	2	2	2	0	0
HGLibB_28706	MED13	0	13	0	2	0	0
HGLibB_27165	LRP12	0	4	1	2	0	0
HGLibA_26190	LCNL1	0	1	0	2	0	0
HGLibB_42096	RPS4Y2	0	1	0	2	0	0
HGLibB_15352	EPS8	0	0	3	2	0	0
HGLibA_41580	RNF180	0	0	1	2	0	0
HGLibB_29047	MFSD11	0	0	2	2	0	0
HGLibB_00475	ACOT13	0	0	6	2	0	0
HGLibA_48027	SYNPR	0	0	3	2	0	0
HGLibB_40049	RAD54B	0	0	2	2	0	0
HGLibB_43784	SGMS2	0	0	1	2	0	0
HGLibB_05022	C10orf107	0	0	1	2	0	0
HGLibA_49721	TM9SF1	0	0	2	2	0	0
HGLibA_14490	EEF1A1	0	0	2	2	0	0
HGLibA_36578	PIGQ	0	0	1	2	0	0
HGLibA_60333	hsa-mir-448	0	0	1	2	0	0
HGLibA_09576	CHRNA5	0	0	1	2	0	0
HGLibB_46252	SP6	0	0	1	2	0	0
HGLibA_40185	RAMP3	0	0	1	2	0	0
HGLibB_10998	CPSF4L	0	0	1	2	0	0
HGLibA_48643	TBX10	0	0	4	2	0	0
HGLibB_03902	AVPR1A	0	0	1	2	0	0
HGLibA_24079	KATNAL2	0	0	3	2	0	0
HGLibA_35316	PAX8	0	0	2	2	0	0
HGLibB_33809	OR2T10	0	0	1	2	0	0
HGLibB_46398	SPATA22	0	0	2	2	0	0
HGLibB_31994	NKX2-3	0	0	1	2	0	0
HGLibA_10033	CLIC5	0	0	2	2	0	0
HGLibA_16719	FAM73B	0	0	1	2	0	0
HGLibA_30072	MRPS24	0	0	0	2	0	0
HGLibA_20744	H2AFB1	0	0	0	2	0	0
HGLibB_51184	TRAF3	0	0	0	2	0	0
HGLibB_38676	PRPF38B	0	0	0	2	0	0
HGLibB_49739	TMED1	0	0	0	2	0	0
HGLibA_59805	hsa-mir-4275	0	0	0	2	0	0
HGLibA_25741	KRTAP3-1	0	0	0	2	0	0
HGLibB_09568	CHRNA5	0	0	0	2	0	0
HGLibA_54049	WDR24	0	0	0	2	0	0
HGLibB_13538	DNAJB9	0	0	0	2	0	0
HGLibA_39556	PTRHD1	0	0	0	2	0	0
HGLibA_14460	EDEM3	0	0	0	2	0	0
HGLibB_25548	KRTAP1-4	0	0	0	2	0	0
HGLibA_40818	RELL1	0	0	0	2	0	0
HGLibA_29787	MPV17L	0	0	0	2	0	0
HGLibA_45649	SMC3	0	0	0	2	0	0
HGLibB_45927	SNRPD3	0	0	0	2	0	0
HGLibB_38133	PPP2R5E	0	0	0	2	0	0
HGLibB_05261	C12orf54	0	0	0	2	0	0
HGLibB_39235	PTCHD4	0	0	0	2	0	0
HGLibB_07550	CCDC116	0	0	0	2	0	0
HGLibA_17572	FKBP3	0	0	0	2	0	0
HGLibA_14473	EDN2	0	0	0	2	0	0
HGLibB_42478	S100A1	0	0	0	2	0	0
HGLibA_31090	NANOG	0	0	0	2	0	0
HGLibB_24444	KDELR1	0	0	0	2	0	0
HGLibB_41701	ROM1	0	0	0	2	0	0
HGLibA_05337	C14orf166B	0	0	0	2	0	0
HGLibB_51999	TTC18	0	0	0	2	0	0
HGLibA_46784	SPPL3	0	0	0	2	0	0
HGLibA_02324	AP3B2	0	0	0	2	0	0
HGLibA_57909	hsa-mir-153-1	0	0	0	2	0	0
HGLibB_19009	GHDC	0	0	0	2	0	0
HGLibA_52591	UBE2D4	0	0	0	2	0	0
HGLibB_53877	WARS	0	0	0	2	0	0
HGLibB_46212	SOX5	0	0	0	2	0	0
HGLibB_34332	OR6B2	0	0	0	2	0	0
HGLibB_38847	PRRX2	0	0	0	2	0	0
HGLibA_25292	KLRC3	0	0	0	2	0	0
HGLibA_60961	hsa-mir-4715	0	0	0	2	0	0
HGLibB_49712	TMCC1	0	0	0	2	0	0
HGLibA_60210	hsa-mir-4451	0	0	0	2	0	0
HGLibA_49323	THBS1	0	0	0	2	0	0
HGLibA_01675	ALOX12	0	0	0	2	0	0
HGLibB_22374	HTR7	0	0	0	2	0	0
HGLibB_43683	SFRP1	0	0	0	2	0	0
HGLibA_29369	MLEC	0	0	0	2	0	0
HGLibA_42635	SAFB	0	0	0	2	0	0
HGLibB_31527	NDUFV1	0	0	0	2	0	0
HGLibB_34031	OR51A4	0	0	0	2	0	0
HGLibA_24314	KCNK18	0	0	0	2	0	0
HGLibA_36288	PGRMC1	0	0	0	2	0	0
HGLibA_28537	MBTPS2	0	0	0	2	0	0
HGLibA_26995	LOC729020	0	0	0	2	0	0
HGLibB_10364	CNR1	0	0	0	2	0	0
HGLibB_22143	HSD17B10	0	0	0	2	0	0
HGLibA_48268	TAGAP	0	0	0	2	0	0
HGLibB_21331	HIST1H1B	0	0	0	2	0	0
HGLibB_11625	CTNNA1	0	0	0	2	0	0
HGLibB_14717	EIF2B2	0	0	0	2	0	0
HGLibA_55352	ZKSCAN3	0	0	0	2	0	0
HGLibA_46051	SNX18	0	0	0	2	0	0
HGLibB_36351	PHIP	0	0	0	2	0	0
HGLibA_38047	PPP1R15A	0	0	0	2	0	0
HGLibB_55699	ZNF3	0	0	0	2	0	0
HGLibA_62973	hsa-mir-660	0	0	0	2	0	0
HGLibA_42115	RPS25	0	0	0	2	0	0
HGLibA_61643	hsa-mir-5188	0	0	0	2	0	0
HGLibB_05703	C19orf77	0	0	0	2	0	0
HGLibA_43235	SEC24C	0	0	0	1	4	12
HGLibA_30553	MUC6	0	0	0	1	2	10
HGLibB_20423	GSTA1	1	3	2	1	3	9
HGLibA_46171	SON	0	0	1	1	1	9
HGLibB_22769	IGF2BP1	8	0	2	1	7	8
HGLibA_08926	CEACAM16	6	6	3	1	3	8
HGLibB_49125	TFPI	0	0	0	1	4	7
HGLibA_14303	DZIP3	7	3	0	1	2	7
HGLibA_30749	MYL10	1	0	0	1	1	7
HGLibA_37154	PLEKHS1	12	6	0	1	10	6
HGLibA_04584	BMF	5	0	5	1	8	6
HGLibB_39468	PTPRM	4	0	0	1	4	6
HGLibA_15348	EPN3	8	5	0	1	3	6
HGLibA_28012	MAGT1	0	0	0	1	3	6
HGLibB_53235	USP21	2	9	0	1	2	6
HGLibB_36297	PHF14	3	16	0	1	2	6
HGLibB_53152	USP17L11	26	6	6	1	1	6
HGLibA_60627	hsa-mir-4540	3	0	3	1	0	6
HGLibA_20275	GRID2	0	7	1	1	0	6
HGLibA_51123	TPGS1	3	0	0	1	9	5
HGLibA_65180	NonTargetingControlGuideForHuman_0797	4	0	0	1	2	5
HGLibB_31021	NAGA	9	3	0	1	2	5
HGLibB_03069	ARNTL2	0	0	0	1	2	5
HGLibA_42295	RSAD1	1	9	0	1	1	5
HGLibB_45065	SLC39A6	3	0	0	1	0	5
HGLibB_09290	CGB	12	9	3	1	5	4
HGLibB_09503	CHODL	4	16	0	1	4	4
HGLibB_20155	GPX5	7	0	3	1	3	4
HGLibB_37598	POM121L12	1	7	9	1	3	4
HGLibB_46986	SRRD	4	0	0	1	3	4
HGLibA_52801	UCHL1	22	16	2	1	2	4
HGLibB_32652	NRIP3	8	0	0	1	2	4
HGLibB_33540	OR11L1	3	22	3	1	1	4
HGLibA_31939	NINJ1	7	13	4	1	1	4
HGLibA_47839	SURF4	5	14	0	1	1	4
HGLibA_34125	OR51M1	1	0	0	1	1	4
HGLibB_51320	TRHR	0	3	3	1	1	4
HGLibB_36438	PI16	0	6	4	1	1	4
HGLibB_13778	DOPEY1	0	0	1	1	1	4
HGLibB_44819	SLC2A3	0	0	0	1	1	4
HGLibB_20031	GPR6	0	0	0	1	1	4
HGLibA_58153	hsa-mir-200b	3	9	1	1	0	4
HGLibA_24324	KCNK4	2	11	0	1	0	4
HGLibB_24410	KCTD2	5	5	0	1	0	4
HGLibA_55349	ZKSCAN2	5	25	0	1	0	4
HGLibB_26524	LIN28B	0	2	0	1	0	4
HGLibA_35116	PANX3	0	3	0	1	0	4
HGLibA_55395	ZMYM3	0	2	2	1	0	4
HGLibA_34395	OR6C6	0	0	0	1	0	4
HGLibB_47839	SVOPL	0	0	0	1	0	4
HGLibB_49227	THAP1	2	0	0	1	3	3
HGLibA_37295	PMCH	3	8	0	1	3	3
HGLibB_22701	IFNLR1	0	0	0	1	3	3
HGLibB_28551	MCHR2	0	0	0	1	3	3
HGLibA_50817	TNFSF15	8	17	0	1	2	3
HGLibB_43392	2022-09-05	15	0	0	1	2	3
HGLibA_51054	TP53BP1	14	0	1	1	2	3
HGLibB_21599	HLA-DQB1	6	7	3	1	2	3
HGLibB_45989	SNX16	2	0	0	1	2	3
HGLibB_32486	NPTN	0	0	1	1	2	3
HGLibB_36254	PHACTR2	0	0	1	1	2	3
HGLibB_32201	NOD1	1	24	0	1	1	3
HGLibB_19688	GPA33	4	13	11	1	1	3
HGLibA_50595	TMOD1	1	0	0	1	1	3
HGLibB_00416	ACCSL	4	2	3	1	1	3
HGLibA_12530	DCST1	5	0	1	1	1	3
HGLibA_23487	IQCA1	4	0	0	1	1	3
HGLibB_41380	RNASEH2C	1	12	0	1	1	3
HGLibB_44364	SLC16A1	0	0	2	1	1	3
HGLibB_30692	MYH7	0	0	0	1	1	3
HGLibA_37882	PPFIA4	0	0	0	1	1	3
HGLibA_40555	RBM43	0	0	0	1	1	3
HGLibB_34195	OR5AN1	3	0	0	1	0	3
HGLibB_53151	USP17L11	18	11	3	1	0	3
HGLibA_34599	ORAOV1	9	0	4	1	0	3
HGLibB_02025	ANKRD20A1	5	13	4	1	0	3
HGLibA_10465	COBLL1	6	0	1	1	0	3
HGLibB_41964	RPN1	1	0	0	1	0	3
HGLibB_11451	CST6	10	2	3	1	0	3
HGLibB_09789	CLASRP	8	11	0	1	0	3
HGLibA_64599	NonTargetingControlGuideForHuman_0216	3	9	0	1	0	3
HGLibA_17116	FBXO48	1	0	0	1	0	3
HGLibA_14445	EDC4	1	0	1	1	0	3
HGLibA_59267	hsa-mir-3679	4	0	0	1	0	3
HGLibB_28132	MAP3K13	2	1	0	1	0	3
HGLibB_44556	SLC23A2	7	0	4	1	0	3
HGLibA_42736	SAR1A	1	0	0	1	0	3
HGLibB_35290	PBOV1	3	18	7	1	0	3
HGLibB_50666	TNFAIP8L2-SCNM1	3	0	0	1	0	3
HGLibA_58372	hsa-mir-26b	2	0	3	1	0	3
HGLibA_17816	FOXB1	4	0	2	1	0	3
HGLibA_18375	GABRB1	2	0	2	1	0	3
HGLibB_46890	SRD5A3	1	19	3	1	0	3
HGLibB_01176	AGBL5	0	17	0	1	0	3
HGLibB_16704	FAM78A	0	15	0	1	0	3
HGLibB_45021	SLC38A5	0	28	3	1	0	3
HGLibA_36890	PLA2G2E	0	6	0	1	0	3
HGLibA_50906	TNR	0	5	4	1	0	3
HGLibA_05037	C10orf114	0	7	0	1	0	3
HGLibA_51015	TOR1A	0	0	2	1	0	3
HGLibA_27511	LSAMP	0	0	1	1	0	3
HGLibB_51378	TRIM25	18	12	1	1	7	2
HGLibA_61460	hsa-mir-5011	7	0	0	1	5	2
HGLibA_03992	B3GNT5	6	0	2	1	4	2
HGLibA_24322	KCNK3	5	1	0	1	4	2
HGLibB_48017	SYT3	0	0	2	1	4	2
HGLibA_34403	OR6C70	1	0	0	1	3	2
HGLibA_30945	MZT2B	4	0	0	1	3	2
HGLibB_56879	ZNRF4	6	6	1	1	3	2
HGLibA_26465	LHX8	1	0	0	1	3	2
HGLibA_35403	PCDH17	0	0	0	1	3	2
HGLibB_17951	FRAS1	12	0	2	1	2	2
HGLibB_03563	ATP13A1	5	0	0	1	2	2
HGLibA_56948	ZNRF4	2	1	0	1	2	2
HGLibA_01461	AKIRIN2	2	0	0	1	2	2
HGLibB_18207	FXYD4	4	0	0	1	2	2
HGLibB_24438	KDELC1	0	14	0	1	2	2
HGLibB_37103	PLEKHO2	0	5	0	1	2	2
HGLibB_34526	OR9G4	0	0	1	1	2	2
HGLibB_24158	KCNE3	0	0	0	1	2	2
HGLibB_12795	DEFB1	0	0	0	1	2	2
HGLibA_61737	hsa-mir-520b	25	7	1	1	1	2
HGLibA_04316	BCL2L14	5	0	0	1	1	2
HGLibA_46230	SOX11	4	0	4	1	1	2
HGLibB_56116	ZNF534	3	2	0	1	1	2
HGLibA_39065	PSKH1	5	0	0	1	1	2
HGLibB_07299	CASP14	2	0	2	1	1	2
HGLibA_39389	PTK7	4	12	2	1	1	2
HGLibB_48617	TBX6	6	0	1	1	1	2
HGLibB_49951	TMEM156	1	0	1	1	1	2
HGLibA_11693	CTSB	2	7	3	1	1	2
HGLibB_00654	ACTR2	1	20	1	1	1	2
HGLibB_47255	STAC	0	14	0	1	1	2
HGLibB_37703	POU2AF1	0	4	2	1	1	2
HGLibB_37948	PPM1N	0	9	2	1	1	2
HGLibB_18371	GABRG3	0	2	0	1	1	2
HGLibB_54839	ZBTB49	0	0	1	1	1	2
HGLibA_52412	TXNDC15	0	0	0	1	1	2
HGLibB_40092	RAI2	0	0	0	1	1	2
HGLibB_49296	THG1L	0	0	0	1	1	2
HGLibA_47184	SSTR4	0	0	0	1	1	2
HGLibB_19162	GJD2	9	2	6	1	0	2
HGLibA_24916	KIF26A	15	0	0	1	0	2
HGLibA_06906	CACNA2D1	13	13	4	1	0	2
HGLibA_18428	GADL1	7	13	4	1	0	2
HGLibB_53770	VSIG1	17	7	13	1	0	2
HGLibB_03526	ATMIN	12	2	0	1	0	2
HGLibB_19684	GP6	4	0	0	1	0	2
HGLibB_39496	PTRF	4	0	0	1	0	2
HGLibB_24670	KIAA1161	8	0	0	1	0	2
HGLibA_26822	LOC100287399	3	1	0	1	0	2
HGLibB_32213	NOL10	9	0	2	1	0	2
HGLibA_50915	TNRC6B	11	4	13	1	0	2
HGLibA_27698	LYG1	9	3	4	1	0	2
HGLibA_45318	SLC6A2	25	0	1	1	0	2
HGLibA_13468	DNAH1	4	11	2	1	0	2
HGLibA_40610	RBMY1A1	5	28	6	1	0	2
HGLibB_15326	EPN3	6	4	2	1	0	2
HGLibA_53291	USP18	7	5	0	1	0	2
HGLibA_06239	C3orf37	2	0	0	1	0	2
HGLibB_11062	CRB3	8	0	1	1	0	2
HGLibA_46597	SPDYE5	6	4	2	1	0	2
HGLibB_50575	TMPRSS2	15	17	4	1	0	2
HGLibB_19453	GNAT3	13	11	1	1	0	2
HGLibB_28943	METTL21D	7	0	2	1	0	2
HGLibA_57918	hsa-mir-1538	9	3	1	1	0	2
HGLibA_50704	TNF	6	0	0	1	0	2
HGLibA_51137	TPK1	9	3	2	1	0	2
HGLibA_57516	hsa-mir-1270-1	2	11	2	1	0	2
HGLibA_55211	ZFP36L2	4	9	0	1	0	2
HGLibB_07226	CARD18	2	15	0	1	0	2
HGLibB_11088	CREB3L3	3	15	0	1	0	2
HGLibB_21814	HNRNPR	2	0	0	1	0	2
HGLibA_00489	ACOT7	6	16	1	1	0	2
HGLibB_49929	TMEM14E	3	12	1	1	0	2
HGLibA_23402	INSRR	3	0	0	1	0	2
HGLibB_56461	ZNF681	1	17	0	1	0	2
HGLibA_65154	NonTargetingControlGuideForHuman_0771	2	0	0	1	0	2
HGLibA_41476	RNF113B	3	2	0	1	0	2
HGLibA_00242	ABHD12B	1	7	0	1	0	2
HGLibA_08643	CDH15	2	0	2	1	0	2
HGLibA_34263	OR5B2	4	0	0	1	0	2
HGLibA_51074	TP53RK	3	7	1	1	0	2
HGLibB_24359	KCNT1	3	7	1	1	0	2
HGLibB_26004	LARP6	1	22	2	1	0	2
HGLibA_28048	MAML3	3	0	3	1	0	2
HGLibB_52844	UGT2A3	1	0	2	1	0	2
HGLibB_30625	MYCBP	2	0	2	1	0	2
HGLibB_02707	ARHGAP12	1	0	0	1	0	2
HGLibA_47763	SULT4A1	0	11	0	1	0	2
HGLibB_25772	KRTAP5-8	0	3	2	1	0	2
HGLibB_39612	PXN	0	7	2	1	0	2
HGLibA_34439	OR6Q1	0	14	0	1	0	2
HGLibB_12775	DEF8	0	7	5	1	0	2
HGLibA_27361	LRRC43	0	7	0	1	0	2
HGLibB_45229	SLC5A8	0	8	0	1	0	2
HGLibA_63499	hsa-mir-6830	0	7	0	1	0	2
HGLibA_21857	HNRPLL	0	0	3	1	0	2
HGLibB_34870	PA2G4	0	0	2	1	0	2
HGLibB_09850	CLDN14	0	0	2	1	0	2
HGLibA_47422	STEAP1B	0	0	5	1	0	2
HGLibB_16486	FAM21B	0	0	1	1	0	2
HGLibB_37914	PPM1A	0	0	1	1	0	2
HGLibA_34867	P2RY1	0	0	1	1	0	2
HGLibA_36416	PHLDA1	0	0	0	1	0	2
HGLibB_34046	OR51B6	0	0	0	1	0	2
HGLibA_31085	NALCN	0	0	0	1	0	2
HGLibA_52839	UEVLD	0	0	0	1	0	2
HGLibB_17834	FOXE1	0	0	0	1	0	2
HGLibA_16109	FAM131B	0	0	0	1	0	2
HGLibA_16217	FAM161A	0	0	0	1	0	2
HGLibB_02423	APITD1	0	0	0	1	0	2
HGLibB_33464	OR10H2	0	0	0	1	0	2
HGLibB_29461	MMP17	0	0	0	1	0	2
HGLibA_18395	GABRG3	0	0	0	1	0	2
HGLibB_05231	C12orf4	0	0	0	1	0	2
HGLibB_31255	NCF1	0	0	0	1	0	2
HGLibB_41067	RGSL1	0	0	0	1	0	2
HGLibB_27100	LRCH2	0	0	0	1	0	2
HGLibB_22694	IFNL3	0	0	0	1	0	2
HGLibB_15344	EPRS	0	0	0	1	0	2
HGLibA_07408	CBLN2	0	0	0	1	0	2
HGLibB_23532	IRAK4	0	0	0	1	0	2
HGLibA_45921	SND1	3	0	0	1	5	1
HGLibA_55057	ZCWPW1	1	17	1	1	4	1
HGLibB_04215	BBS4	0	0	0	1	4	1
HGLibB_26126	LCMT2	21	0	0	1	3	1
HGLibB_01105	AFF1	10	0	0	1	3	1
HGLibA_02704	ARHGAP11B	9	0	0	1	3	1
HGLibA_27653	LY6D	6	8	0	1	3	1
HGLibA_55495	ZNF146	5	3	0	1	3	1
HGLibA_37056	PLEK	10	0	0	1	3	1
HGLibB_34249	OR5H15	3	0	0	1	3	1
HGLibB_23606	IRX5	0	2	1	1	3	1
HGLibB_17635	FLRT2	0	0	0	1	3	1
HGLibA_04526	BIRC7	10	0	2	1	2	1
HGLibA_22103	HRH4	6	20	4	1	2	1
HGLibB_52738	UCHL3	8	11	0	1	2	1
HGLibA_15394	EPYC	2	0	0	1	2	1
HGLibB_06400	C5orf52	12	6	2	1	2	1
HGLibB_30471	MTX2	5	3	0	1	2	1
HGLibB_43825	SH2B2	7	0	2	1	2	1
HGLibA_26017	LAPTM4A	14	0	3	1	2	1
HGLibB_17457	FHL1	2	4	3	1	2	1
HGLibA_33980	OR4D6	3	0	0	1	2	1
HGLibA_51034	TOR4A	2	9	0	1	2	1
HGLibA_23587	IRF3	4	19	4	1	2	1
HGLibA_31098	NANOS2	2	0	0	1	2	1
HGLibB_31598	NEK10	3	0	2	1	2	1
HGLibB_18755	GCGR	0	0	1	1	2	1
HGLibA_10563	COL3A1	0	0	0	1	2	1
HGLibA_15271	EPCAM	0	0	0	1	2	1
HGLibB_43116	SDR9C7	0	0	0	1	2	1
HGLibB_50650	TNFAIP3	0	0	0	1	2	1
HGLibA_32646	NRARP	6	5	0	1	1	1
HGLibA_15216	ENTPD7	4	17	4	1	1	1
HGLibA_18297	G2E3	3	2	0	1	1	1
HGLibA_38699	PROSER2	13	13	0	1	1	1
HGLibA_43016	SCNN1B	10	0	0	1	1	1
HGLibB_43230	SEL1L3	2	0	0	1	1	1
HGLibA_18124	FTL	2	14	1	1	1	1
HGLibB_06101	C2CD4D	12	15	3	1	1	1
HGLibA_38689	PROS1	4	0	0	1	1	1
HGLibB_35294	PBRM1	4	12	0	1	1	1
HGLibB_37036	PLEKHA8	4	5	1	1	1	1
HGLibB_16900	FATE1	6	0	1	1	1	1
HGLibB_44401	SLC16A8	13	13	2	1	1	1
HGLibA_36650	PIK3R2	8	7	0	1	1	1
HGLibA_24953	KIF5B	5	0	2	1	1	1
HGLibA_06610	C8orf34	10	0	1	1	1	1
HGLibB_26515	LIMS3	7	37	5	1	1	1
HGLibA_62179	hsa-mir-5584	2	14	4	1	1	1
HGLibA_63246	hsa-mir-6770-1	10	18	4	1	1	1
HGLibB_56211	ZNF571	4	0	1	1	1	1
HGLibA_15212	ENTPD6	4	0	0	1	1	1
HGLibB_13992	DSCR6	12	0	2	1	1	1
HGLibB_36326	PHF21B	5	6	3	1	1	1
HGLibA_22311	HSPB3	3	0	3	1	1	1
HGLibB_50923	TONSL	3	0	0	1	1	1
HGLibA_13571	DNAJC12	3	0	0	1	1	1
HGLibA_38344	PRB3	2	20	4	1	1	1
HGLibA_04644	BNC1	1	5	0	1	1	1
HGLibB_46619	SPIN3	7	17	0	1	1	1
HGLibB_34381	OR6M1	6	19	0	1	1	1
HGLibA_62249	hsa-mir-5682	4	0	0	1	1	1
HGLibB_42962	SCNN1B	2	0	2	1	1	1
HGLibA_61607	hsa-mir-516a-1	3	0	0	1	1	1
HGLibA_00388	ACAP3	4	0	0	1	1	1
HGLibB_19152	GJC1	1	0	0	1	1	1
HGLibA_12484	DCDC2	1	9	2	1	1	1
HGLibB_43505	SERPINB6	1	5	0	1	1	1
HGLibB_05388	C15orf39	0	7	0	1	1	1
HGLibA_57286	hsa-mir-1208	0	6	0	1	1	1
HGLibA_29592	MOB2	0	22	1	1	1	1
HGLibB_55150	ZFP41	0	8	0	1	1	1
HGLibA_60976	hsa-mir-4720	0	5	5	1	1	1
HGLibA_03735	ATP6V1B2	0	2	0	1	1	1
HGLibB_57006	ZXDA	0	0	3	1	1	1
HGLibB_56513	ZNF703	0	0	1	1	1	1
HGLibA_50668	TMSB4Y	0	0	2	1	1	1
HGLibA_39538	PTPRT	0	0	0	1	1	1
HGLibB_11663	CTR9	0	0	0	1	1	1
HGLibB_56978	ZSWIM4	0	0	0	1	1	1
HGLibA_10916	CPEB1	0	0	0	1	1	1
HGLibA_56648	ZNF732	0	0	0	1	1	1
HGLibB_56705	ZNF793	0	0	0	1	1	1
HGLibB_34469	OR8D4	0	0	0	1	1	1
HGLibA_45290	SLC6A1	0	0	0	1	1	1
HGLibA_11928	CXorf48	0	0	0	1	1	1
HGLibB_49112	TFF2	0	0	0	1	1	1
HGLibB_14943	ELOVL4	0	0	0	1	1	1
HGLibA_16382	FAM196A	0	0	0	1	1	1
HGLibA_59638	hsa-mir-3945	7	11	2	1	0	1
HGLibB_54568	YARS	7	0	1	1	0	1
HGLibA_64730	NonTargetingControlGuideForHuman_0347	5	0	0	1	0	1
HGLibA_35402	PCDH17	4	0	0	1	0	1
HGLibA_10729	COPS7A	9	0	3	1	0	1
HGLibB_31349	NDFIP1	15	0	1	1	0	1
HGLibB_07237	CARF	4	10	1	1	0	1
HGLibB_55719	ZNF318	2	0	0	1	0	1
HGLibA_36842	PKN3	4	0	0	1	0	1
HGLibA_60660	hsa-mir-4639	23	26	0	1	0	1
HGLibA_40987	RFXANK	1	30	2	1	0	1
HGLibB_06902	CACNA2D2	6	17	0	1	0	1
HGLibA_37246	PLTP	4	0	1	1	0	1
HGLibA_56886	ZNF878	7	6	2	1	0	1
HGLibB_14510	EFCAB14	16	2	0	1	0	1
HGLibB_35369	PCDH7	11	0	0	1	0	1
HGLibB_03602	ATP2A1	19	7	0	1	0	1
HGLibA_33138	NXF5	4	0	0	1	0	1
HGLibB_13862	DPP9	4	0	0	1	0	1
HGLibB_44991	SLC37A1	13	0	0	1	0	1
HGLibB_11503	CT47A1	38	17	9	1	0	1
HGLibA_63482	hsa-mir-6826	1	5	3	1	0	1
HGLibB_14942	ELOVL3	5	0	0	1	0	1
HGLibB_29366	MLLT1	4	8	2	1	0	1
HGLibA_45141	SLC41A2	16	6	0	1	0	1
HGLibA_44070	SHOX_X	4	0	0	1	0	1
HGLibA_13296	DKK2	5	0	1	1	0	1
HGLibA_54115	WDR5	3	0	3	1	0	1
HGLibB_52941	UNC45A	1	13	9	1	0	1
HGLibA_25787	KRTAP5-11	3	0	0	1	0	1
HGLibA_24596	KIAA0146	21	16	2	1	0	1
HGLibB_13905	DPYSL2	15	2	0	1	0	1
HGLibA_44321	SLAMF8	9	9	0	1	0	1
HGLibA_09016	CELF5	12	0	0	1	0	1
HGLibB_51093	TPO	2	0	3	1	0	1
HGLibB_35579	PCMT1	7	9	1	1	0	1
HGLibA_31475	NDUFA9	15	11	0	1	0	1
HGLibA_49891	TMEM119	6	0	0	1	0	1
HGLibB_15116	ENKUR	9	6	1	1	0	1
HGLibA_00220	ABCG4	16	8	2	1	0	1
HGLibA_21955	HOXC10	11	6	4	1	0	1
HGLibA_65142	NonTargetingControlGuideForHuman_0759	8	8	6	1	0	1
HGLibA_18280	FZD7	1	0	0	1	0	1
HGLibB_13592	DNAJC28	8	0	8	1	0	1
HGLibB_01706	ALPL	7	0	1	1	0	1
HGLibA_10777	CORO1B	6	12	0	1	0	1
HGLibA_48677	TBX6	4	9	0	1	0	1
HGLibB_15797	EYA2	3	5	1	1	0	1
HGLibB_37201	PLVAP	16	0	1	1	0	1
HGLibB_50111	TMEM200A	2	13	1	1	0	1
HGLibB_21595	HLA-DQA2	4	0	0	1	0	1
HGLibB_26485	LIM2	16	2	1	1	0	1
HGLibA_26295	LENEP	13	0	0	1	0	1
HGLibA_18234	FXYD4	5	0	0	1	0	1
HGLibB_53244	USP25	5	17	2	1	0	1
HGLibA_42690	SAMD5	8	12	0	1	0	1
HGLibA_40681	RCBTB2	1	20	1	1	0	1
HGLibA_65084	NonTargetingControlGuideForHuman_0701	13	7	1	1	0	1
HGLibA_45276	SLC5A6	4	3	0	1	0	1
HGLibB_52801	UGGT1	8	0	1	1	0	1
HGLibA_42368	RTBDN	2	0	1	1	0	1
HGLibA_51911	TSPAN16	3	0	1	1	0	1
HGLibB_09561	CHRNA3	4	8	7	1	0	1
HGLibB_06626	C8orf47	3	11	2	1	0	1
HGLibB_33442	OR10G2	1	0	0	1	0	1
HGLibA_37151	PLEKHO2	7	0	0	1	0	1
HGLibA_17571	FKBP2	16	0	0	1	0	1
HGLibB_36211	PGLYRP4	4	1	0	1	0	1
HGLibB_44054	SIAH2	5	6	0	1	0	1
HGLibB_18496	GALM	10	10	3	1	0	1
HGLibB_43014	SCTR	7	17	0	1	0	1
HGLibB_45690	SMIM20	6	10	2	1	0	1
HGLibB_47914	SYNDIG1L	5	0	0	1	0	1
HGLibA_47397	STAT5B	3	0	0	1	0	1
HGLibA_54139	WDR60	11	0	0	1	0	1
HGLibA_06341	C4orf48	6	0	0	1	0	1
HGLibB_01475	AKR1B15	13	0	0	1	0	1
HGLibA_42530	S100A1	9	0	1	1	0	1
HGLibB_32791	NTAN1	13	6	2	1	0	1
HGLibA_64831	NonTargetingControlGuideForHuman_0448	5	16	2	1	0	1
HGLibB_53510	VCP	9	2	0	1	0	1
HGLibB_06883	CACNA1E	15	4	2	1	0	1
HGLibA_15293	EPHA3	8	23	0	1	0	1
HGLibB_18467	GAK	7	2	0	1	0	1
HGLibB_23896	JAM2	9	3	1	1	0	1
HGLibA_13753	DOCK6	5	0	4	1	0	1
HGLibA_60579	hsa-mir-4530	8	0	0	1	0	1
HGLibA_19426	GMPR	5	13	0	1	0	1
HGLibA_28700	MDM4	3	0	0	1	0	1
HGLibA_61207	hsa-mir-4776-1	3	0	0	1	0	1
HGLibA_58678	hsa-mir-3155a	5	1	1	1	0	1
HGLibB_29304	MKNK2	2	0	0	1	0	1
HGLibA_39237	PSTPIP1	9	2	0	1	0	1
HGLibA_30964	N6AMT1	6	0	3	1	0	1
HGLibB_27541	LTB	3	0	1	1	0	1
HGLibB_04157	BARHL1	7	0	4	1	0	1
HGLibB_17013	FBXO17	10	0	0	1	0	1
HGLibB_26894	LOC391322	7	0	2	1	0	1
HGLibB_21796	HNRNPH2	3	3	0	1	0	1
HGLibA_04669	BOD1	7	0	2	1	0	1
HGLibA_14397	ECHDC2	4	0	1	1	0	1
HGLibB_22798	IGFBP6	3	0	2	1	0	1
HGLibA_44528	SLC20A1	13	13	0	1	0	1
HGLibA_04753	BRAF	4	5	1	1	0	1
HGLibA_59142	hsa-mir-3649	3	0	0	1	0	1
HGLibB_03149	ARSJ	5	0	1	1	0	1
HGLibA_00385	ACAP2	9	9	0	1	0	1
HGLibB_50600	TMSB15A	11	30	1	1	0	1
HGLibB_13327	DLGAP3	8	7	4	1	0	1
HGLibA_49807	TMED3	8	0	0	1	0	1
HGLibA_15740	EXOC3L1	2	0	0	1	0	1
HGLibA_01567	ALDH3B1	7	0	0	1	0	1
HGLibA_62101	hsa-mir-550a-2	1	0	2	1	0	1
HGLibB_44404	SLC16A9	3	8	3	1	0	1
HGLibB_48285	TARS	10	0	1	1	0	1
HGLibB_03702	ATP6V0A1	4	7	0	1	0	1
HGLibB_37385	PNRC1	7	8	1	1	0	1
HGLibB_30123	MS4A7	3	0	0	1	0	1
HGLibA_06889	CACNA1F	12	7	3	1	0	1
HGLibA_57356	hsa-mir-124-3	5	0	0	1	0	1
HGLibA_39004	PSAPL1	6	4	2	1	0	1
HGLibB_06419	C5orf64	3	19	0	1	0	1
HGLibB_18736	GCAT	3	23	5	1	0	1
HGLibB_13569	DNAJC18	2	0	0	1	0	1
HGLibA_26239	LDLR	11	32	5	1	0	1
HGLibB_14241	DYNLRB2	1	25	7	1	0	1
HGLibB_44748	SLC26A6	5	0	2	1	0	1
HGLibA_49818	TMED6	4	0	2	1	0	1
HGLibA_57548	hsa-mir-1273g	3	0	1	1	0	1
HGLibA_22805	IGF2BP3	2	0	0	1	0	1
HGLibB_34317	OR5T3	3	0	0	1	0	1
HGLibB_40277	RASGEF1A	3	10	1	1	0	1
HGLibA_64998	NonTargetingControlGuideForHuman_0615	4	0	0	1	0	1
HGLibA_41638	RNF219	10	0	2	1	0	1
HGLibB_30239	MT1B	4	0	0	1	0	1
HGLibA_06824	CA8	2	2	2	1	0	1
HGLibA_26260	LDOC1L	4	20	1	1	0	1
HGLibB_25769	KRTAP5-7	2	0	0	1	0	1
HGLibB_20216	GREM2	3	0	1	1	0	1
HGLibB_07496	CCBP2	1	0	3	1	0	1
HGLibA_27428	LRRC8A	1	0	0	1	0	1
HGLibA_44418	SLC16A1	5	0	1	1	0	1
HGLibA_25061	KLF16	7	4	0	1	0	1
HGLibA_18171	FUOM	4	11	2	1	0	1
HGLibA_09217	CES1	3	3	0	1	0	1
HGLibB_31840	NGRN	3	0	1	1	0	1
HGLibA_52540	UBALD1	3	10	1	1	0	1
HGLibB_55716	ZNF317	5	13	5	1	0	1
HGLibA_41150	RHD	2	0	0	1	0	1
HGLibA_06922	CACNB3	8	0	7	1	0	1
HGLibB_35147	PARG	3	26	0	1	0	1
HGLibB_32773	NT5C3B	7	0	0	1	0	1
HGLibB_30615	MYBPH	3	12	1	1	0	1
HGLibB_10802	COX15	3	0	0	1	0	1
HGLibA_31416	NDRG2	1	0	0	1	0	1
HGLibA_26010	LANCL3	3	15	0	1	0	1
HGLibB_29955	MRPL46	5	0	1	1	0	1
HGLibA_56920	ZNFX1	3	0	0	1	0	1
HGLibA_16664	FAM64A	1	15	2	1	0	1
HGLibB_04293	BCL2	2	0	0	1	0	1
HGLibB_46861	SQSTM1	1	0	0	1	0	1
HGLibB_46620	SPIN3	1	0	0	1	0	1
HGLibA_36339	PHF12	3	3	1	1	0	1
HGLibA_06209	C3orf14	3	0	0	1	0	1
HGLibA_12139	CYP2R1	2	0	0	1	0	1
HGLibB_46184	SOX14	4	0	0	1	0	1
HGLibA_04021	B4GALNT4	3	0	0	1	0	1
HGLibA_57177	hsa-mir-105-1	3	0	0	1	0	1
HGLibA_27886	MAG	2	0	0	1	0	1
HGLibB_09411	CHEK1	4	0	0	1	0	1
HGLibA_44300	SLA	3	0	0	1	0	1
HGLibB_53212	USP17L4	3	0	0	1	0	1
HGLibB_24412	KCTD20	1	13	3	1	0	1
HGLibB_33312	OLFML1	4	1	1	1	0	1
HGLibB_50418	TMEM63B	2	0	1	1	0	1
HGLibB_47705	SULT2B1	6	0	2	1	0	1
HGLibA_22212	HSD3B7	2	8	3	1	0	1
HGLibA_15962	FAHD2B	1	4	1	1	0	1
HGLibA_52742	UBQLN4	1	0	0	1	0	1
HGLibA_63378	hsa-mir-6800	2	0	1	1	0	1
HGLibA_51983	TSPYL2	3	0	4	1	0	1
HGLibB_37247	PMEL	1	10	0	1	0	1
HGLibB_45150	SLC4A1	3	8	0	1	0	1
HGLibB_12087	CYP27C1	1	9	0	1	0	1
HGLibB_40496	RBM41	1	0	0	1	0	1
HGLibB_25229	KLK6	1	4	5	1	0	1
HGLibB_46863	SQSTM1	1	0	2	1	0	1
HGLibB_05302	C12orf79	1	0	0	1	0	1
HGLibB_11467	CSTB	2	0	0	1	0	1
HGLibA_10237	CMTR2	3	6	0	1	0	1
HGLibB_27969	MAGOHB	1	0	0	1	0	1
HGLibA_56573	ZNF70	0	7	0	1	0	1
HGLibB_02118	ANKRD53	0	12	0	1	0	1
HGLibB_36027	PET117	0	19	0	1	0	1
HGLibB_10233	CNBD2	0	16	0	1	0	1
HGLibA_04710	BPIFA1	0	23	0	1	0	1
HGLibB_44085	SIGLEC15	0	11	0	1	0	1
HGLibB_55576	ZNF233	0	8	2	1	0	1
HGLibA_25965	LAMB4	0	11	0	1	0	1
HGLibB_52358	TXNDC5	0	6	0	1	0	1
HGLibA_32909	NUCB1	0	11	0	1	0	1
HGLibA_55865	ZNF354B	0	14	0	1	0	1
HGLibB_17537	FKBP15	0	9	2	1	0	1
HGLibA_56718	ZNF775	0	20	0	1	0	1
HGLibB_48025	SYT6	0	12	0	1	0	1
HGLibB_49695	TMC3	0	10	0	1	0	1
HGLibB_14967	ELP6	0	7	0	1	0	1
HGLibA_19893	GPR135	0	10	0	1	0	1
HGLibA_18718	GBE1	0	8	0	1	0	1
HGLibA_20835	HAO2	0	10	1	1	0	1
HGLibA_41582	RNF181	0	8	3	1	0	1
HGLibB_05414	C15orf56	0	6	4	1	0	1
HGLibB_25850	L1TD1	0	8	3	1	0	1
HGLibB_19248	GLIS2	0	11	2	1	0	1
HGLibA_29145	MGAT4B	0	4	0	1	0	1
HGLibB_27448	LRRTM2	0	10	2	1	0	1
HGLibB_48216	TAGLN3	0	12	0	1	0	1
HGLibA_46877	SPTB	0	11	2	1	0	1
HGLibB_44761	SLC27A1	0	3	1	1	0	1
HGLibB_54552	XYLT1	0	4	2	1	0	1
HGLibB_41198	RILP	0	4	0	1	0	1
HGLibA_54364	WNT3	0	1	2	1	0	1
HGLibA_01745	AMACR	0	3	0	1	0	1
HGLibA_54649	YBX3	0	5	0	1	0	1
HGLibB_29573	MOCS2	0	4	2	1	0	1
HGLibB_28181	MAP4K5	0	1	0	1	0	1
HGLibA_58638	hsa-mir-3145	0	0	1	1	0	1
HGLibB_22863	IGSF3	0	0	4	1	0	1
HGLibB_52323	TXK	0	0	1	1	0	1
HGLibB_47682	SULT1A4	0	0	6	1	0	1
HGLibB_48504	TBC1D7	0	0	2	1	0	1
HGLibB_16281	FAM178B	0	0	2	1	0	1
HGLibB_56126	ZNF543	0	0	2	1	0	1
HGLibB_13593	DNAJC28	0	0	4	1	0	1
HGLibA_38623	PRMT2	0	0	2	1	0	1
HGLibA_55053	ZCRB1	0	0	1	1	0	1
HGLibB_27048	LPHN2	0	0	1	1	0	1
HGLibA_64944	NonTargetingControlGuideForHuman_0561	0	0	1	1	0	1
HGLibB_55574	ZNF233	0	0	1	1	0	1
HGLibB_18616	GAS1	0	0	1	1	0	1
HGLibA_39726	QPCT	0	0	5	1	0	1
HGLibA_42863	SCARA3	0	0	2	1	0	1
HGLibB_09982	CLEC4F	0	0	3	1	0	1
HGLibB_09747	CKAP2L	0	0	2	1	0	1
HGLibB_03533	ATOH7	0	0	3	1	0	1
HGLibB_48420	TBC1D14	0	0	2	1	0	1
HGLibA_56316	ZNF584	0	0	3	1	0	1
HGLibA_57489	hsa-mir-1266	0	0	1	1	0	1
HGLibB_50696	TNFRSF13C	0	0	1	1	0	1
HGLibA_07188	CAPNS2	0	0	2	1	0	1
HGLibA_46630	SPG11	0	0	1	1	0	1
HGLibB_26878	LOC286238	0	0	1	1	0	1
HGLibB_44690	SLC25A43	0	0	1	1	0	1
HGLibB_40212	RAPGEFL1	0	0	1	1	0	1
HGLibA_00754	ADAM21	0	0	0	1	0	1
HGLibA_12492	DCHS2	0	0	0	1	0	1
HGLibA_64935	NonTargetingControlGuideForHuman_0552	0	0	0	1	0	1
HGLibA_58560	hsa-mir-3127	0	0	0	1	0	1
HGLibB_06630	C8orf48	0	0	0	1	0	1
HGLibA_12400	DBP	0	0	0	1	0	1
HGLibA_16397	FAM19A1	0	0	0	1	0	1
HGLibA_26693	LMNA	0	0	0	1	0	1
HGLibA_14171	DUSP27	0	0	0	1	0	1
HGLibB_29308	MKRN1	0	0	0	1	0	1
HGLibA_02278	AP1AR	0	0	0	1	0	1
HGLibB_02096	ANKRD42	0	0	0	1	0	1
HGLibA_13218	DIAPH1	0	0	0	1	0	1
HGLibA_40106	RAD54L2	0	0	0	1	0	1
HGLibB_14846	EIF6	0	0	0	1	0	1
HGLibB_21054	HEATR6	0	0	0	1	0	1
HGLibB_30877	MYRIP	0	0	0	1	0	1
HGLibA_12502	DCLK2	0	0	0	1	0	1
HGLibA_42696	SAMD8	0	0	0	1	0	1
HGLibA_40648	RBPJ	0	0	0	1	0	1
HGLibA_52474	TYRP1	0	0	0	1	0	1
HGLibA_43078	SCXA	0	0	0	1	0	1
HGLibA_00371	ACADS	0	0	0	1	0	1
HGLibB_24469	KDM3B	0	0	0	1	0	1
HGLibA_41443	RNASET2	0	0	0	1	0	1
HGLibA_02444	APLP2	0	0	0	1	0	1
HGLibB_18747	GCFC2	0	0	0	1	0	1
HGLibA_26585	LINGO1	0	0	0	1	0	1
HGLibB_35263	PAX6	0	0	0	1	0	1
HGLibB_22521	IDH3G	0	0	0	1	0	1
HGLibB_20932	HCFC1R1	0	0	0	1	0	1
HGLibB_28435	MBD3L2	0	0	0	1	0	1
HGLibA_27258	LRRC14B	0	0	0	1	0	1
HGLibA_36058	PER2	0	0	0	1	0	1
HGLibA_14039	DSPP	0	0	0	1	0	1
HGLibB_50431	TMEM67	0	0	0	1	0	1
HGLibB_46748	SPRR1B	0	0	0	1	0	1
HGLibB_07515	CCDC105	0	0	0	1	0	1
HGLibA_42444	RUFY3	0	0	0	1	0	1
HGLibA_49356	THG1L	0	0	0	1	0	1
HGLibB_43778	SGK3	0	0	0	1	0	1
HGLibB_00012	A2ML1	0	0	0	1	0	1
HGLibB_14662	EHMT1	0	0	0	1	0	1
HGLibB_33379	OPN1MW	7	17	0	1	5	0
HGLibB_20952	HCN3	2	0	0	1	5	0
HGLibB_09431	CHI3L2	1	1	0	1	5	0
HGLibA_25016	KIT	13	0	1	1	4	0
HGLibB_09181	CER1	9	0	1	1	4	0
HGLibB_38528	PRKG1	4	16	0	1	4	0
HGLibB_04279	BCKDHB	0	0	0	1	4	0
HGLibA_24336	KCNK9	0	0	0	1	4	0
HGLibA_08826	CDKN1C	2	0	6	1	3	0
HGLibB_14470	EEF1A2	2	0	1	1	3	0
HGLibB_02415	APH1B	10	14	3	1	3	0
HGLibA_07490	CCAR2	2	15	1	1	3	0
HGLibB_56678	ZNF784	3	0	1	1	3	0
HGLibB_40303	RASGRP4	3	0	0	1	3	0
HGLibA_35906	PDLIM1	3	9	4	1	3	0
HGLibB_27850	MAGEA1	3	15	0	1	3	0
HGLibB_50940	TOP3B	0	8	0	1	3	0
HGLibB_08560	CDC42EP1	0	14	2	1	3	0
HGLibB_20924	HCAR3	0	0	4	1	3	0
HGLibB_14341	EBLN1	0	0	1	1	3	0
HGLibA_26493	LILRA2	0	0	0	1	3	0
HGLibA_22867	IGLL1	0	0	0	1	3	0
HGLibB_14295	E2F4	0	0	0	1	3	0
HGLibB_50898	TOMM22	2	0	0	1	2	0
HGLibB_42054	RPS21	3	0	0	1	2	0
HGLibA_12791	DEFA1	7	2	2	1	2	0
HGLibA_08161	CCR6	9	0	2	1	2	0
HGLibA_18561	GALNT4	32	1	0	1	2	0
HGLibB_18503	GALNT1	13	9	1	1	2	0
HGLibB_29365	MLL5	5	28	3	1	2	0
HGLibA_54466	XAGE1A	15	6	4	1	2	0
HGLibA_03164	ART4	8	4	0	1	2	0
HGLibB_18468	GAL	10	11	4	1	2	0
HGLibA_12698	DDX39B	6	0	0	1	2	0
HGLibA_15215	ENTPD7	6	0	1	1	2	0
HGLibB_27599	LUZP1	2	0	0	1	2	0
HGLibB_14875	ELF3	7	0	1	1	2	0
HGLibB_34322	OR5W2	1	0	1	1	2	0
HGLibA_26290	LEMD2	8	0	0	1	2	0
HGLibA_33432	OPN1SW	5	9	0	1	2	0
HGLibA_42308	RSC1A1	3	28	1	1	2	0
HGLibB_46746	SPRR1A	7	7	2	1	2	0
HGLibA_59763	hsa-mir-4264	6	11	0	1	2	0
HGLibA_21340	HIPK1	4	0	4	1	2	0
HGLibA_53101	UQCC2	2	0	1	1	2	0
HGLibA_59615	hsa-mir-3939	11	0	1	1	2	0
HGLibA_34885	P2RY2	5	12	0	1	2	0
HGLibA_61550	hsa-mir-5100	10	0	1	1	2	0
HGLibA_46887	SPTBN4	1	0	1	1	2	0
HGLibB_50287	TMEM26	2	0	0	1	2	0
HGLibA_09851	CLDN10	4	0	5	1	2	0
HGLibB_33457	OR10G9	1	18	0	1	2	0
HGLibB_13794	DPCR1	1	4	1	1	2	0
HGLibB_29722	MPP6	0	8	1	1	2	0
HGLibB_44662	SLC25A34	0	8	2	1	2	0
HGLibA_65197	NonTargetingControlGuideForHuman_0814	0	13	0	1	2	0
HGLibB_29598	MON1A	0	4	0	1	2	0
HGLibA_16876	FARP2	0	0	2	1	2	0
HGLibB_27792	MACF1	0	0	3	1	2	0
HGLibA_18821	GCNT7	0	0	1	1	2	0
HGLibB_00536	ACRC	0	0	0	1	2	0
HGLibB_22251	HSPA2	0	0	0	1	2	0
HGLibB_03208	ASB11	0	0	0	1	2	0
HGLibB_08114	CCNL2	0	0	0	1	2	0
HGLibB_07463	CBY1	0	0	0	1	2	0
HGLibA_30043	MRPS16	0	0	0	1	2	0
HGLibB_13232	DIP2B	0	0	0	1	2	0
HGLibA_33895	OR2V1	0	0	0	1	2	0
HGLibA_34777	OTUD7A	0	0	0	1	2	0
HGLibB_32674	NRP2	17	10	2	1	1	0
HGLibA_13120	DHRS11	9	0	1	1	1	0
HGLibB_05927	C1QL3	4	0	3	1	1	0
HGLibA_11515	CT47A1	64	37	20	1	1	0
HGLibB_55627	ZNF263	14	24	3	1	1	0
HGLibA_65100	NonTargetingControlGuideForHuman_0717	2	0	1	1	1	0
HGLibB_55570	ZNF230	8	3	0	1	1	0
HGLibA_12091	CYP26C1	7	12	6	1	1	0
HGLibA_55376	ZMAT4	17	6	2	1	1	0
HGLibB_12339	DAZ1	10	11	2	1	1	0
HGLibA_06394	C5orf48	10	9	2	1	1	0
HGLibB_43247	SELO	6	0	0	1	1	0
HGLibA_19437	GNA11	2	24	1	1	1	0
HGLibB_33060	NUTM2A	6	0	4	1	1	0
HGLibA_17233	FCRL4	6	11	3	1	1	0
HGLibA_34876	P2RY12	10	6	4	1	1	0
HGLibA_36742	PITPNA	9	4	4	1	1	0
HGLibB_52491	UBAP2L	16	0	4	1	1	0
HGLibA_53208	USP15	24	12	0	1	1	0
HGLibB_54397	XAF1	6	14	0	1	1	0
HGLibA_41678	RNF40	8	0	0	1	1	0
HGLibB_29001	MFAP2	7	0	0	1	1	0
HGLibA_50040	TMEM167A	8	6	3	1	1	0
HGLibA_50360	TMEM30A	3	0	0	1	1	0
HGLibB_32820	NTNG1	16	7	0	1	1	0
HGLibB_14132	DUSP19	3	0	1	1	1	0
HGLibB_22237	HSPA13	10	9	6	1	1	0
HGLibA_02633	ARC	9	9	0	1	1	0
HGLibA_06142	C2orf50	15	0	0	1	1	0
HGLibB_21639	HMBOX1	8	11	0	1	1	0
HGLibA_30183	MSC	8	14	1	1	1	0
HGLibA_28748	MED13	4	11	2	1	1	0
HGLibA_62386	hsa-mir-5739	6	12	0	1	1	0
HGLibA_63116	hsa-mir-6741	2	0	1	1	1	0
HGLibA_40348	RASGRP2	3	0	0	1	1	0
HGLibA_33811	OR2J3	8	0	0	1	1	0
HGLibA_56244	ZNF561	3	12	1	1	1	0
HGLibA_13724	DOC2A	5	0	0	1	1	0
HGLibB_12057	CYP1A2	10	11	2	1	1	0
HGLibA_30075	MRPS25	4	8	0	1	1	0
HGLibA_47041	SRRD	8	12	0	1	1	0
HGLibB_12659	DDX21	10	5	9	1	1	0
HGLibB_23829	ITPRIP	5	11	3	1	1	0
HGLibB_00391	ACAT1	11	3	1	1	1	0
HGLibB_35759	PDE6A	5	0	0	1	1	0
HGLibB_00103	ABCA13	7	0	0	1	1	0
HGLibB_27795	MACROD1	3	29	0	1	1	0
HGLibA_62099	hsa-mir-550a-1	23	12	1	1	1	0
HGLibB_00483	ACOT4	2	0	2	1	1	0
HGLibB_21269	HIF1A	20	0	3	1	1	0
HGLibA_02553	APOOL	3	0	0	1	1	0
HGLibB_34723	OTUD5	7	0	0	1	1	0
HGLibA_25513	KRT6A	5	5	0	1	1	0
HGLibA_53756	VPS26B	3	11	2	1	1	0
HGLibB_25390	KRT14	11	20	3	1	1	0
HGLibA_26220	LDHA	4	0	1	1	1	0
HGLibB_44493	SLC22A13	5	20	1	1	1	0
HGLibB_32849	NUAK1	4	9	0	1	1	0
HGLibB_24934	KIFAP3	9	9	0	1	1	0
HGLibA_09811	CLCA4	4	25	0	1	1	0
HGLibB_40306	RASIP1	3	8	1	1	1	0
HGLibA_19513	GNG12	6	3	0	1	1	0
HGLibB_25488	KRT71	3	0	1	1	1	0
HGLibA_59872	hsa-mir-4290	5	0	1	1	1	0
HGLibA_00960	ADH5	2	5	0	1	1	0
HGLibA_28150	MAP2K5	1	0	0	1	1	0
HGLibA_52039	TTBK1	1	0	0	1	1	0
HGLibB_49477	TIMP2	7	13	1	1	1	0
HGLibB_05188	C11orf83	7	11	5	1	1	0
HGLibA_63016	hsa-mir-6715a	6	14	0	1	1	0
HGLibA_63977	hsa-mir-7847	4	0	4	1	1	0
HGLibA_02785	ARHGAP6	12	0	2	1	1	0
HGLibB_48020	SYT4	2	0	0	1	1	0
HGLibA_65127	NonTargetingControlGuideForHuman_0744	14	5	0	1	1	0
HGLibB_18534	GALNT4	5	0	2	1	1	0
HGLibA_14680	EHHADH	2	0	1	1	1	0
HGLibB_37718	POU3F2	2	0	0	1	1	0
HGLibA_10969	CPNE6	5	7	1	1	1	0
HGLibA_28304	MAPKAPK3	3	0	2	1	1	0
HGLibB_54184	WFDC10B	3	0	0	1	1	0
HGLibB_14417	EDARADD	6	0	1	1	1	0
HGLibA_06469	C6orf203	3	19	0	1	1	0
HGLibB_51673	TRPC4AP	6	0	2	1	1	0
HGLibA_26850	LOC100505549	3	0	0	1	1	0
HGLibA_25653	KRTAP15-1	3	7	0	1	1	0
HGLibA_22669	IFNA16	6	0	0	1	1	0
HGLibA_27401	LRRC59	7	0	0	1	1	0
HGLibB_44707	SLC25A48	4	12	1	1	1	0
HGLibA_12516	DCN	2	0	0	1	1	0
HGLibA_33166	NXPH2	3	20	0	1	1	0
HGLibB_39117	PSMD2	2	0	0	1	1	0
HGLibB_13665	DNM1L	4	0	2	1	1	0
HGLibB_53038	UQCR10	2	16	0	1	1	0
HGLibB_48215	TAGLN2	3	5	1	1	1	0
HGLibB_05348	C14orf182	3	0	1	1	1	0
HGLibB_44005	SHKBP1	8	0	0	1	1	0
HGLibA_64702	NonTargetingControlGuideForHuman_0319	6	4	1	1	1	0
HGLibB_32093	NLRP9	9	0	5	1	1	0
HGLibA_49173	TFF2	1	0	3	1	1	0
HGLibB_40094	RAI2	2	0	0	1	1	0
HGLibB_56321	ZNF614	1	0	0	1	1	0
HGLibB_36935	PLCB2	4	0	5	1	1	0
HGLibA_55104	ZDHHC22	1	0	0	1	1	0
HGLibB_34257	OR5H6	2	0	1	1	1	0
HGLibA_00758	ADAM22	2	0	2	1	1	0
HGLibB_04252	BCAS2	2	0	0	1	1	0
HGLibB_36514	PIGK	1	0	0	1	1	0
HGLibB_46979	SRPX2	5	0	0	1	1	0
HGLibA_23637	IRX4	3	0	0	1	1	0
HGLibA_20688	GYG1	4	0	4	1	1	0
HGLibA_26510	LILRB2	2	17	3	1	1	0
HGLibA_00115	ABCA5	1	14	0	1	1	0
HGLibB_45211	SLC5A2	5	11	0	1	1	0
HGLibA_00538	ACRV1	1	11	0	1	1	0
HGLibA_14491	EEF1A1	3	0	2	1	1	0
HGLibB_03024	ARMC6	3	0	0	1	1	0
HGLibA_01437	AKAP5	2	6	1	1	1	0
HGLibA_62540	hsa-mir-6072	3	0	3	1	1	0
HGLibB_53424	VAMP2	6	10	3	1	1	0
HGLibB_36622	PILRA	1	0	0	1	1	0
HGLibB_43671	SFMBT2	1	0	2	1	1	0
HGLibA_23988	JPH4	5	0	0	1	1	0
HGLibB_46004	SNX20	3	2	3	1	1	0
HGLibB_43719	SFTPB	1	0	0	1	1	0
HGLibB_32547	NR1I3	1	0	0	1	1	0
HGLibB_27271	LRRC31	3	0	0	1	1	0
HGLibB_10323	CNOT2	1	0	0	1	1	0
HGLibA_34229	OR5A1	2	0	2	1	1	0
HGLibB_47520	STRADB	4	0	2	1	1	0
HGLibB_00431	ACER2	1	4	2	1	1	0
HGLibA_44853	SLC2A1	2	2	0	1	1	0
HGLibA_42215	RPUSD4	1	30	1	1	1	0
HGLibA_48816	TCL1A	1	7	3	1	1	0
HGLibB_55363	ZNF10	2	1	2	1	1	0
HGLibA_53106	UQCR11	2	0	0	1	1	0
HGLibB_46593	SPHKAP	2	0	0	1	1	0
HGLibA_45398	SLC8B1	1	5	1	1	1	0
HGLibB_15738	EXOC7	1	32	0	1	1	0
HGLibA_33818	OR2L13	0	8	0	1	1	0
HGLibA_30286	MT1F	0	6	0	1	1	0
HGLibB_49907	TMEM143	0	10	0	1	1	0
HGLibA_13602	DNAJC24	0	8	0	1	1	0
HGLibB_48800	TCTE3	0	3	2	1	1	0
[truncated: 117,462 more rows]
